# Supplementary material for: Differential gene expression in Anopheles stephensi following infection with drug-resistant Plasmodium yoelii
Source: Parasit Vectors. 2017 Aug 29;10:401. doi: 10.1186/s13071-017-2326-y (PMC5576267; doi:10.1186/s13071-017-2326-y)
Supplement: Supplementary file 3 — Gene Ontology (GO) enrichment analysis of differentially expressed genes: (A) R-As13d vs S-As13d; (B) R-As19d vs S-As19d. (XLS 249 kb) [file 13071_2017_2326_MOESM3_ESM.xls]

## Sheet: R_As13dvsS_As13d.DEG_GO_enrichm
GO_accession	Description	Term_type	Over_represented_pValue	Corrected_pValue	DEG_item	DEG_list	Bg_item	Bg_list	Up	Up_Gene_names	Down	Down_Gene_names
GO:0008830	dTDP-4-dehydrorhamnose 3,5-epimerase activity	molecular_function	0.0048396	1	1	53	1	9658	0		1	ASTE004901
GO:0031984	organelle subcompartment	cellular_component	0.0050301	1	2	53	20	9658	0		2	ASTE005787,ASTE011526
GO:0098791	Golgi subcompartment	cellular_component	0.0050301	1	2	53	20	9658	0		2	ASTE011526,ASTE005787
GO:0006879	cellular iron ion homeostasis	biological_process	0.0054781	1	2	53	17	9658	0		2	ASTE001957,ASTE011592
GO:0046916	cellular transition metal ion homeostasis	biological_process	0.0054781	1	2	53	17	9658	0		2	ASTE001957,ASTE011592
GO:0055072	iron ion homeostasis	biological_process	0.0054781	1	2	53	17	9658	0		2	ASTE001957,ASTE011592
GO:0055076	transition metal ion homeostasis	biological_process	0.0062988	1	2	53	19	9658	0		2	ASTE011592,ASTE001957
GO:0033539	fatty acid beta-oxidation using acyl-CoA dehydrogenase	biological_process	0.0065555	1	1	53	1	9658	0		1	ASTE005787
GO:0045926	negative regulation of growth	biological_process	0.0088499	1	1	53	1	9658	0		1	ASTE008996
GO:0003857	3-hydroxyacyl-CoA dehydrogenase activity	molecular_function	0.0095134	1	2	53	27	9658	0		2	ASTE006656,ASTE011715
GO:0009896	positive regulation of catabolic process	biological_process	0.009856	1	3	53	71	9658	0		3	ASTE010296,ASTE011526,ASTE006008
GO:0010508	positive regulation of autophagy	biological_process	0.009856	1	3	53	71	9658	0		3	ASTE006008,ASTE011526,ASTE010296
GO:0031331	positive regulation of cellular catabolic process	biological_process	0.009856	1	3	53	71	9658	0		3	ASTE011526,ASTE006008,ASTE010296
GO:0010506	regulation of autophagy	biological_process	0.01122	1	3	53	75	9658	0		3	ASTE010296,ASTE011526,ASTE006008
GO:0008653	lipopolysaccharide metabolic process	biological_process	0.01135	1	3	53	71	9658	0		3	ASTE004901,ASTE010079,ASTE010640
GO:0009103	lipopolysaccharide biosynthetic process	biological_process	0.01135	1	3	53	71	9658	0		3	ASTE010640,ASTE010079,ASTE004901
GO:0009056	catabolic process	biological_process	0.012035	1	8	53	496	9658	1	ASTE010078	7	ASTE005726,ASTE010296,ASTE011526,ASTE010640,ASTE000822,ASTE005787,ASTE006008
GO:0008138	protein tyrosine/serine/threonine phosphatase activity	molecular_function	0.012312	1	2	53	25	9658	0		2	ASTE005078,ASTE007826
GO:0006621	protein retention in ER lumen	biological_process	0.012611	1	1	53	3	9658	0		1	ASTE010995
GO:0035437	maintenance of protein localization in endoplasmic reticulum	biological_process	0.012611	1	1	53	3	9658	0		1	ASTE010995
GO:0046923	ER retention sequence binding	molecular_function	0.012611	1	1	53	3	9658	0		1	ASTE010995
GO:0072595	maintenance of protein localization in organelle	biological_process	0.012611	1	1	53	3	9658	0		1	ASTE010995
GO:0006629	lipid metabolic process	biological_process	0.013285	1	8	53	514	9658	1	ASTE010078	7	ASTE005787,ASTE006656,ASTE010640,ASTE011715,ASTE007944,ASTE004901,ASTE010079
GO:0006631	fatty acid metabolic process	biological_process	0.0134	1	3	53	82	9658	0		3	ASTE005787,ASTE006656,ASTE011715
GO:0032879	regulation of localization	biological_process	0.014539	1	2	53	27	9658	0		2	ASTE005787,ASTE010296
GO:0016684	oxidoreductase activity, acting on peroxide as acceptor	molecular_function	0.015383	1	2	53	35	9658	1	ASTE004682	1	ASTE002872
GO:0030414	peptidase inhibitor activity	molecular_function	0.01654	1	3	53	80	9658	0		3	ASTE002262,ASTE010013,ASTE008757
GO:0061134	peptidase regulator activity	molecular_function	0.01654	1	3	53	80	9658	0		3	ASTE008757,ASTE010013,ASTE002262
GO:0044255	cellular lipid metabolic process	biological_process	0.018551	1	6	53	337	9658	0		6	ASTE004901,ASTE010079,ASTE011715,ASTE005787,ASTE006656,ASTE010640
GO:0008252	nucleotidase activity	molecular_function	0.020009	1	1	53	4	9658	0		1	ASTE011526
GO:0008253	5'-nucleotidase activity	molecular_function	0.020009	1	1	53	4	9658	0		1	ASTE011526
GO:0005615	extracellular space	cellular_component	0.020288	1	3	53	82	9658	0		3	ASTE008182,ASTE010296,ASTE002262
GO:0051220	cytoplasmic sequestering of protein	biological_process	0.021831	1	1	53	4	9658	0		1	ASTE010995
GO:0016765	transferase activity, transferring alkyl or aryl (other than methyl) groups	molecular_function	0.022852	1	2	53	38	9658	0		2	ASTE009535,ASTE006408
GO:0004789	thiamine-phosphate diphosphorylase activity	molecular_function	0.023159	1	1	53	4	9658	0		1	ASTE006408
GO:0008924	malate dehydrogenase (quinone) activity	molecular_function	0.023971	1	1	53	4	9658	0		1	ASTE006656
GO:0031329	regulation of cellular catabolic process	biological_process	0.023994	1	3	53	100	9658	0		3	ASTE010296,ASTE006008,ASTE011526
GO:0009894	regulation of catabolic process	biological_process	0.025444	1	3	53	102	9658	0		3	ASTE011526,ASTE006008,ASTE010296
GO:0004499	N,N-dimethylaniline monooxygenase activity	molecular_function	0.025837	1	1	53	4	9658	0		1	ASTE006656
GO:0006900	membrane budding	biological_process	0.026407	1	1	53	5	9658	0		1	ASTE005235
GO:0006901	vesicle coating	biological_process	0.026407	1	1	53	5	9658	0		1	ASTE005235
GO:0007212	dopamine receptor signaling pathway	biological_process	0.026407	1	1	53	5	9658	0		1	ASTE005235
GO:0030276	clathrin binding	molecular_function	0.026407	1	1	53	5	9658	0		1	ASTE005235
GO:0032051	clathrin light chain binding	molecular_function	0.026407	1	1	53	5	9658	0		1	ASTE005235
GO:0048268	clathrin coat assembly	biological_process	0.026407	1	1	53	5	9658	0		1	ASTE005235
GO:0016209	antioxidant activity	molecular_function	0.026997	1	2	53	48	9658	1	ASTE004682	1	ASTE002872
GO:0005741	mitochondrial outer membrane	cellular_component	0.027555	1	2	53	47	9658	0		2	ASTE006008,ASTE004175
GO:0031968	organelle outer membrane	cellular_component	0.027555	1	2	53	47	9658	0		2	ASTE004175,ASTE006008
GO:0005164	tumor necrosis factor receptor binding	molecular_function	0.027899	1	1	53	3	9658	0		1	ASTE002335
GO:0032813	tumor necrosis factor receptor superfamily binding	molecular_function	0.027899	1	1	53	3	9658	0		1	ASTE002335
GO:0016901	oxidoreductase activity, acting on the CH-OH group of donors, quinone or similar compound as acceptor	molecular_function	0.028057	1	1	53	5	9658	0		1	ASTE006656
GO:0005048	signal sequence binding	molecular_function	0.028613	1	1	53	5	9658	0		1	ASTE010995
GO:0042277	peptide binding	molecular_function	0.028613	1	1	53	5	9658	0		1	ASTE010995
GO:0006022	aminoglycan metabolic process	biological_process	0.02871	1	3	53	118	9658	1	ASTE006082	2	ASTE000822,ASTE005235
GO:0005126	cytokine receptor binding	molecular_function	0.029959	1	2	53	36	9658	0		2	ASTE002335,ASTE010640
GO:0016054	organic acid catabolic process	biological_process	0.03187	1	2	53	45	9658	0		2	ASTE005726,ASTE005787
GO:0046395	carboxylic acid catabolic process	biological_process	0.03187	1	2	53	45	9658	0		2	ASTE005726,ASTE005787
GO:0004379	glycylpeptide N-tetradecanoyltransferase activity	molecular_function	0.033154	1	1	53	6	9658	0		1	ASTE005729
GO:0019107	myristoyltransferase activity	molecular_function	0.033154	1	1	53	6	9658	0		1	ASTE005729
GO:0032787	monocarboxylic acid metabolic process	biological_process	0.033248	1	3	53	116	9658	0		3	ASTE011715,ASTE006656,ASTE005787
GO:0015109	chromate transmembrane transporter activity	molecular_function	0.034918	1	1	53	7	9658	0		1	ASTE005078
GO:0015703	chromate transport	biological_process	0.034918	1	1	53	7	9658	0		1	ASTE005078
GO:0031985	Golgi cisterna	cellular_component	0.036009	1	1	53	7	9658	0		1	ASTE011526
GO:0032580	Golgi cisterna membrane	cellular_component	0.036009	1	1	53	7	9658	0		1	ASTE011526
GO:0005744	mitochondrial inner membrane presequence translocase complex	cellular_component	0.036015	1	1	53	6	9658	0		1	ASTE005624
GO:0044282	small molecule catabolic process	biological_process	0.036233	1	2	53	48	9658	0		2	ASTE005726,ASTE005787
GO:0033692	cellular polysaccharide biosynthetic process	biological_process	0.036768	1	3	53	114	9658	0		3	ASTE010079,ASTE004901,ASTE010640
GO:0008745	N-acetylmuramoyl-L-alanine amidase activity	molecular_function	0.037129	1	1	53	6	9658	0		1	ASTE000822
GO:0006873	cellular ion homeostasis	biological_process	0.037187	1	2	53	46	9658	0		2	ASTE001957,ASTE011592
GO:0006875	cellular metal ion homeostasis	biological_process	0.037187	1	2	53	46	9658	0		2	ASTE001957,ASTE011592
GO:0030003	cellular cation homeostasis	biological_process	0.037187	1	2	53	46	9658	0		2	ASTE011592,ASTE001957
GO:0006635	fatty acid beta-oxidation	biological_process	0.038093	1	1	53	6	9658	0		1	ASTE005787
GO:0019395	fatty acid oxidation	biological_process	0.038093	1	1	53	6	9658	0		1	ASTE005787
GO:0034440	lipid oxidation	biological_process	0.038093	1	1	53	6	9658	0		1	ASTE005787
GO:0055082	cellular chemical homeostasis	biological_process	0.038208	1	2	53	47	9658	0		2	ASTE011592,ASTE001957
GO:0016050	vesicle organization	biological_process	0.038434	1	1	53	7	9658	0		1	ASTE005235
GO:0006470	protein dephosphorylation	biological_process	0.038458	1	2	53	46	9658	0		2	ASTE005078,ASTE007826
GO:0007005	mitochondrion organization	biological_process	0.038936	1	2	53	54	9658	0		2	ASTE005624,ASTE006008
GO:0055065	metal ion homeostasis	biological_process	0.039009	1	2	53	48	9658	0		2	ASTE011592,ASTE001957
GO:0044248	cellular catabolic process	biological_process	0.039116	1	6	53	399	9658	0		6	ASTE010640,ASTE005726,ASTE010296,ASTE005787,ASTE011526,ASTE006008
GO:0048522	positive regulation of cellular process	biological_process	0.040848	1	4	53	202	9658	0		4	ASTE010296,ASTE005787,ASTE006008,ASTE011526
GO:0005923	bicellular tight junction	cellular_component	0.041672	1	1	53	8	9658	0		1	ASTE008637
GO:0043296	apical junction complex	cellular_component	0.041672	1	1	53	8	9658	0		1	ASTE008637
GO:0070160	occluding junction	cellular_component	0.041672	1	1	53	8	9658	0		1	ASTE008637
GO:0034637	cellular carbohydrate biosynthetic process	biological_process	0.041928	1	3	53	121	9658	0		3	ASTE010640,ASTE004901,ASTE010079
GO:0016042	lipid catabolic process	biological_process	0.042365	1	2	53	53	9658	1	ASTE010078	1	ASTE005787
GO:0033365	protein localization to organelle	biological_process	0.0425	1	3	53	113	9658	0		3	ASTE010995,ASTE005624,ASTE010296
GO:0030150	protein import into mitochondrial matrix	biological_process	0.042785	1	1	53	8	9658	0		1	ASTE005624
GO:0050801	ion homeostasis	biological_process	0.042923	1	2	53	50	9658	0		2	ASTE001957,ASTE011592
GO:0055080	cation homeostasis	biological_process	0.042923	1	2	53	50	9658	0		2	ASTE001957,ASTE011592
GO:0098771	inorganic ion homeostasis	biological_process	0.042923	1	2	53	50	9658	0		2	ASTE011592,ASTE001957
GO:0015095	magnesium ion transmembrane transporter activity	molecular_function	0.043621	1	1	53	3	9658	0		1	ASTE010640
GO:0015693	magnesium ion transport	biological_process	0.043621	1	1	53	3	9658	0		1	ASTE010640
GO:0044264	cellular polysaccharide metabolic process	biological_process	0.043849	1	3	53	122	9658	0		3	ASTE010640,ASTE010079,ASTE004901
GO:0005802	trans-Golgi network	cellular_component	0.04432	1	1	53	8	9658	0		1	ASTE005787
GO:0006892	post-Golgi vesicle-mediated transport	biological_process	0.04432	1	1	53	8	9658	0		1	ASTE005787
GO:0006893	Golgi to plasma membrane transport	biological_process	0.04432	1	1	53	8	9658	0		1	ASTE005787
GO:0007009	plasma membrane organization	biological_process	0.04432	1	1	53	8	9658	0		1	ASTE005787
GO:0032386	regulation of intracellular transport	biological_process	0.04432	1	1	53	8	9658	0		1	ASTE005787
GO:0032388	positive regulation of intracellular transport	biological_process	0.04432	1	1	53	8	9658	0		1	ASTE005787
GO:0033157	regulation of intracellular protein transport	biological_process	0.04432	1	1	53	8	9658	0		1	ASTE005787
GO:0042996	regulation of Golgi to plasma membrane protein transport	biological_process	0.04432	1	1	53	8	9658	0		1	ASTE005787
GO:0042998	positive regulation of Golgi to plasma membrane protein transport	biological_process	0.04432	1	1	53	8	9658	0		1	ASTE005787
GO:0043001	Golgi to plasma membrane protein transport	biological_process	0.04432	1	1	53	8	9658	0		1	ASTE005787
GO:0051050	positive regulation of transport	biological_process	0.04432	1	1	53	8	9658	0		1	ASTE005787
GO:0051222	positive regulation of protein transport	biological_process	0.04432	1	1	53	8	9658	0		1	ASTE005787
GO:0071253	connexin binding	molecular_function	0.04432	1	1	53	8	9658	0		1	ASTE005787
GO:0072659	protein localization to plasma membrane	biological_process	0.04432	1	1	53	8	9658	0		1	ASTE005787
GO:0090002	establishment of protein localization to plasma membrane	biological_process	0.04432	1	1	53	8	9658	0		1	ASTE005787
GO:0090003	regulation of establishment of protein localization to plasma membrane	biological_process	0.04432	1	1	53	8	9658	0		1	ASTE005787
GO:0090004	positive regulation of establishment of protein localization to plasma membrane	biological_process	0.04432	1	1	53	8	9658	0		1	ASTE005787
GO:0090316	positive regulation of intracellular protein transport	biological_process	0.04432	1	1	53	8	9658	0		1	ASTE005787
GO:1903076	regulation of protein localization to plasma membrane	biological_process	0.04432	1	1	53	8	9658	0		1	ASTE005787
GO:1903078	positive regulation of protein localization to plasma membrane	biological_process	0.04432	1	1	53	8	9658	0		1	ASTE005787
GO:1903649	regulation of cytoplasmic transport	biological_process	0.04432	1	1	53	8	9658	0		1	ASTE005787
GO:1903651	positive regulation of cytoplasmic transport	biological_process	0.04432	1	1	53	8	9658	0		1	ASTE005787
GO:1903729	regulation of plasma membrane organization	biological_process	0.04432	1	1	53	8	9658	0		1	ASTE005787
GO:1903827	regulation of cellular protein localization	biological_process	0.04432	1	1	53	8	9658	0		1	ASTE005787
GO:1903829	positive regulation of cellular protein localization	biological_process	0.04432	1	1	53	8	9658	0		1	ASTE005787
GO:1904375	regulation of protein localization to cell periphery	biological_process	0.04432	1	1	53	8	9658	0		1	ASTE005787
GO:1904377	positive regulation of protein localization to cell periphery	biological_process	0.04432	1	1	53	8	9658	0		1	ASTE005787
GO:1990778	protein localization to cell periphery	biological_process	0.04432	1	1	53	8	9658	0		1	ASTE005787
GO:0000271	polysaccharide biosynthetic process	biological_process	0.044724	1	3	53	121	9658	0		3	ASTE010640,ASTE010079,ASTE004901
GO:0005576	extracellular region	cellular_component	0.046438	1	10	53	867	9658	2	ASTE010078,ASTE006082	8	ASTE010640,ASTE005235,ASTE011592,ASTE008182,ASTE008757,ASTE010296,ASTE002262,ASTE001957
GO:0006914	autophagy	biological_process	0.047443	1	3	53	131	9658	0		3	ASTE010296,ASTE011526,ASTE006008
GO:1990542	mitochondrial transmembrane transport	biological_process	0.049818	1	1	53	9	9658	0		1	ASTE005624
GO:0033218	amide binding	molecular_function	0.049859	1	1	53	7	9658	0		1	ASTE010995
GO:0016311	dephosphorylation	biological_process	0.050461	1	2	53	53	9658	0		2	ASTE007826,ASTE005078
GO:0051920	peroxiredoxin activity	molecular_function	0.050935	1	1	53	12	9658	1	ASTE004682	0
GO:0005742	mitochondrial outer membrane translocase complex	cellular_component	0.051216	1	1	53	9	9658	0		1	ASTE004175
GO:0098799	outer mitochondrial membrane protein complex	cellular_component	0.051216	1	1	53	9	9658	0		1	ASTE004175
GO:0040008	regulation of growth	biological_process	0.051261	1	1	53	9	9658	0		1	ASTE008996
GO:0032880	regulation of protein localization	biological_process	0.051756	1	1	53	10	9658	0		1	ASTE005787
GO:0051223	regulation of protein transport	biological_process	0.051756	1	1	53	10	9658	0		1	ASTE005787
GO:0060341	regulation of cellular localization	biological_process	0.051756	1	1	53	10	9658	0		1	ASTE005787
GO:0070201	regulation of establishment of protein localization	biological_process	0.051756	1	1	53	10	9658	0		1	ASTE005787
GO:0061024	membrane organization	biological_process	0.051946	1	3	53	131	9658	0		3	ASTE006008,ASTE005787,ASTE005235
GO:0016791	phosphatase activity	molecular_function	0.052222	1	3	53	133	9658	0		3	ASTE007826,ASTE011526,ASTE005078
GO:0048878	chemical homeostasis	biological_process	0.052933	1	2	53	57	9658	0		2	ASTE011592,ASTE001957
GO:0048518	positive regulation of biological process	biological_process	0.054035	1	4	53	218	9658	0		4	ASTE010296,ASTE005787,ASTE006008,ASTE011526
GO:0016709	oxidoreductase activity, acting on paired donors, with incorporation or reduction of molecular oxygen, NAD(P)H as one donor, and incorporation of one atom of oxygen	molecular_function	0.055273	1	1	53	9	9658	0		1	ASTE006656
GO:0009062	fatty acid catabolic process	biological_process	0.05546	1	1	53	8	9658	0		1	ASTE005787
GO:0004721	phosphoprotein phosphatase activity	molecular_function	0.056585	1	2	53	58	9658	0		2	ASTE005078,ASTE007826
GO:0072329	monocarboxylic acid catabolic process	biological_process	0.059258	1	1	53	9	9658	0		1	ASTE005787
GO:0007155	cell adhesion	biological_process	0.059933	1	4	53	212	9658	0		4	ASTE010296,ASTE010640,ASTE002335,ASTE008757
GO:0016857	racemase and epimerase activity, acting on carbohydrates and derivatives	molecular_function	0.060079	1	1	53	12	9658	0		1	ASTE004901
GO:0005795	Golgi stack	cellular_component	0.060259	1	1	53	12	9658	0		1	ASTE011526
GO:0007339	binding of sperm to zona pellucida	biological_process	0.060902	1	1	53	9	9658	0		1	ASTE008182
GO:0009988	cell-cell recognition	biological_process	0.060902	1	1	53	9	9658	0		1	ASTE008182
GO:0035036	sperm-egg recognition	biological_process	0.060902	1	1	53	9	9658	0		1	ASTE008182
GO:0000270	peptidoglycan metabolic process	biological_process	0.061286	1	1	53	9	9658	0		1	ASTE000822
GO:0006027	glycosaminoglycan catabolic process	biological_process	0.061286	1	1	53	9	9658	0		1	ASTE000822
GO:0009253	peptidoglycan catabolic process	biological_process	0.061286	1	1	53	9	9658	0		1	ASTE000822
GO:0031514	motile cilium	cellular_component	0.063068	1	2	53	62	9658	0		2	ASTE006008,ASTE010296
GO:1902580	single-organism cellular localization	biological_process	0.063253	1	3	53	135	9658	0		3	ASTE005787,ASTE010296,ASTE005624
GO:1901135	carbohydrate derivative metabolic process	biological_process	0.063525	1	7	53	588	9658	1	ASTE006082	6	ASTE010640,ASTE006656,ASTE000822,ASTE005235,ASTE010079,ASTE004901
GO:0044262	cellular carbohydrate metabolic process	biological_process	0.064347	1	3	53	142	9658	0		3	ASTE010640,ASTE010079,ASTE004901
GO:0060627	regulation of vesicle-mediated transport	biological_process	0.064803	1	1	53	12	9658	0		1	ASTE005787
GO:0020037	heme binding	molecular_function	0.065373	1	3	53	137	9658	0		3	ASTE007944,ASTE004507,ASTE002872
GO:0005509	calcium ion binding	molecular_function	0.065802	1	4	53	225	9658	1	ASTE010078	3	ASTE006206,ASTE008757,ASTE001958
GO:0006605	protein targeting	biological_process	0.065906	1	3	53	136	9658	0		3	ASTE005624,ASTE010296,ASTE004175
GO:0004857	enzyme inhibitor activity	molecular_function	0.065958	1	3	53	135	9658	0		3	ASTE010013,ASTE002262,ASTE008757
GO:0004047	aminomethyltransferase activity	molecular_function	0.066527	1	1	53	9	9658	0		1	ASTE005726
GO:0008199	ferric iron binding	molecular_function	0.066532	1	1	53	12	9658	0		1	ASTE011592
GO:0005976	polysaccharide metabolic process	biological_process	0.067273	1	3	53	142	9658	0		3	ASTE010079,ASTE004901,ASTE010640
GO:0004623	phospholipase A2 activity	molecular_function	0.070048	1	1	53	14	9658	1	ASTE010078	0
GO:0005929	cilium	cellular_component	0.070252	1	2	53	67	9658	0		2	ASTE010296,ASTE006008
GO:0008009	chemokine activity	molecular_function	0.071029	1	1	53	6	9658	0		1	ASTE010640
GO:0042379	chemokine receptor binding	molecular_function	0.071029	1	1	53	6	9658	0		1	ASTE010640
GO:0004866	endopeptidase inhibitor activity	molecular_function	0.071762	1	2	53	63	9658	0		2	ASTE002262,ASTE008757
GO:0061135	endopeptidase regulator activity	molecular_function	0.071762	1	2	53	63	9658	0		2	ASTE008757,ASTE002262
GO:1901565	organonitrogen compound catabolic process	biological_process	0.071964	1	2	53	70	9658	0		2	ASTE000822,ASTE005726
GO:0004719	protein-L-isoaspartate (D-aspartate) O-methyltransferase activity	molecular_function	0.072697	1	1	53	15	9658	0		1	ASTE004507
GO:0044242	cellular lipid catabolic process	biological_process	0.072879	1	1	53	11	9658	0		1	ASTE005787
GO:0044421	extracellular region part	cellular_component	0.074385	1	3	53	143	9658	0		3	ASTE008182,ASTE002262,ASTE010296
GO:0016854	racemase and epimerase activity	molecular_function	0.075539	1	1	53	15	9658	0		1	ASTE004901
GO:0030234	enzyme regulator activity	molecular_function	0.075539	1	4	53	237	9658	0		4	ASTE010013,ASTE002262,ASTE006008,ASTE008757
GO:0022610	biological adhesion	biological_process	0.075542	1	4	53	229	9658	0		4	ASTE008757,ASTE002335,ASTE010640,ASTE010296
GO:0005727	extrachromosomal circular DNA	cellular_component	0.076053	1	1	53	8	9658	0		1	ASTE010640
GO:0046821	extrachromosomal DNA	cellular_component	0.076053	1	1	53	8	9658	0		1	ASTE010640
GO:0046906	tetrapyrrole binding	molecular_function	0.076697	1	3	53	148	9658	0		3	ASTE002872,ASTE004507,ASTE007944
GO:0005606	laminin-1 complex	cellular_component	0.077282	1	1	53	9	9658	0		1	ASTE010296
GO:0016477	cell migration	biological_process	0.077282	1	1	53	9	9658	0		1	ASTE010296
GO:0030155	regulation of cell adhesion	biological_process	0.077282	1	1	53	9	9658	0		1	ASTE010296
GO:0030334	regulation of cell migration	biological_process	0.077282	1	1	53	9	9658	0		1	ASTE010296
GO:0043256	laminin complex	cellular_component	0.077282	1	1	53	9	9658	0		1	ASTE010296
GO:0045995	regulation of embryonic development	biological_process	0.077282	1	1	53	9	9658	0		1	ASTE010296
GO:0051270	regulation of cellular component movement	biological_process	0.077282	1	1	53	9	9658	0		1	ASTE010296
GO:2000145	regulation of cell motility	biological_process	0.077282	1	1	53	9	9658	0		1	ASTE010296
GO:1903509	liposaccharide metabolic process	biological_process	0.077546	1	3	53	147	9658	0		3	ASTE004901,ASTE010079,ASTE010640
GO:0019354	siroheme biosynthetic process	biological_process	0.078145	1	1	53	13	9658	0		1	ASTE006656
GO:0043115	precorrin-2 dehydrogenase activity	molecular_function	0.078145	1	1	53	13	9658	0		1	ASTE006656
GO:0046156	siroheme metabolic process	biological_process	0.078145	1	1	53	13	9658	0		1	ASTE006656
GO:0006541	glutamine metabolic process	biological_process	0.078744	1	1	53	15	9658	0		1	ASTE004901
GO:0016627	oxidoreductase activity, acting on the CH-CH group of donors	molecular_function	0.078805	1	2	53	78	9658	0		2	ASTE005787,ASTE006656
GO:0006955	immune response	biological_process	0.07893	1	2	53	71	9658	0		2	ASTE002335,ASTE010640
GO:0007338	single fertilization	biological_process	0.079622	1	1	53	12	9658	0		1	ASTE008182
GO:0009566	fertilization	biological_process	0.079622	1	1	53	12	9658	0		1	ASTE008182
GO:1901575	organic substance catabolic process	biological_process	0.079638	1	5	53	362	9658	1	ASTE010078	4	ASTE010640,ASTE005726,ASTE005787,ASTE000822
GO:0010256	endomembrane system organization	biological_process	0.079989	1	1	53	13	9658	0		1	ASTE005787
GO:0008677	2-dehydropantoate 2-reductase activity	molecular_function	0.080194	1	1	53	15	9658	0		1	ASTE011715
GO:0022607	cellular component assembly	biological_process	0.080308	1	5	53	365	9658	0		5	ASTE005235,ASTE001964,ASTE010079,ASTE011453,ASTE006008
GO:0032507	maintenance of protein location in cell	biological_process	0.080444	1	1	53	12	9658	0		1	ASTE010995
GO:0045185	maintenance of protein location	biological_process	0.080444	1	1	53	12	9658	0		1	ASTE010995
GO:0051235	maintenance of location	biological_process	0.080444	1	1	53	12	9658	0		1	ASTE010995
GO:0051651	maintenance of location in cell	biological_process	0.080444	1	1	53	12	9658	0		1	ASTE010995
GO:0040012	regulation of locomotion	biological_process	0.081365	1	1	53	10	9658	0		1	ASTE010296
GO:0006099	tricarboxylic acid cycle	biological_process	0.081658	1	1	53	12	9658	0		1	ASTE006656
GO:0006101	citrate metabolic process	biological_process	0.081658	1	1	53	12	9658	0		1	ASTE006656
GO:0046983	protein dimerization activity	molecular_function	0.084403	1	3	53	172	9658	0		3	ASTE006008,ASTE010640,ASTE004507
GO:0072350	tricarboxylic acid metabolic process	biological_process	0.085214	1	1	53	13	9658	0		1	ASTE006656
GO:2000026	regulation of multicellular organismal development	biological_process	0.086063	1	1	53	10	9658	0		1	ASTE010296
GO:0017038	protein import	biological_process	0.086135	1	2	53	69	9658	0		2	ASTE010296,ASTE005624
GO:0006626	protein targeting to mitochondrion	biological_process	0.086653	1	1	53	17	9658	0		1	ASTE005624
GO:0070585	protein localization to mitochondrion	biological_process	0.086653	1	1	53	17	9658	0		1	ASTE005624
GO:0072655	establishment of protein localization to mitochondrion	biological_process	0.086653	1	1	53	17	9658	0		1	ASTE005624
GO:0004298	threonine-type endopeptidase activity	molecular_function	0.086734	1	1	53	15	9658	0		1	ASTE010640
GO:0070003	threonine-type peptidase activity	molecular_function	0.086734	1	1	53	15	9658	0		1	ASTE010640
GO:0004616	phosphogluconate dehydrogenase (decarboxylating) activity	molecular_function	0.087308	1	1	53	17	9658	0		1	ASTE006656
GO:0048870	cell motility	biological_process	0.087556	1	2	53	72	9658	0		2	ASTE010296,ASTE006008
GO:0051674	localization of cell	biological_process	0.087556	1	2	53	72	9658	0		2	ASTE006008,ASTE010296
GO:0044743	intracellular protein transmembrane import	biological_process	0.087849	1	1	53	15	9658	0		1	ASTE005624
GO:0065002	intracellular protein transmembrane transport	biological_process	0.087849	1	1	53	15	9658	0		1	ASTE005624
GO:0019089	transmission of virus	biological_process	0.087908	1	1	53	14	9658	0		1	ASTE006008
GO:0044007	dissemination or transmission of symbiont from host	biological_process	0.087908	1	1	53	14	9658	0		1	ASTE006008
GO:0051821	dissemination or transmission of organism from other organism involved in symbiotic interaction	biological_process	0.087908	1	1	53	14	9658	0		1	ASTE006008
GO:1902582	single-organism intracellular transport	biological_process	0.089091	1	4	53	259	9658	0		4	ASTE010296,ASTE004175,ASTE005624,ASTE005787
GO:0051382	kinetochore assembly	biological_process	0.090099	1	1	53	14	9658	0		1	ASTE006008
GO:0051383	kinetochore organization	biological_process	0.090099	1	1	53	14	9658	0		1	ASTE006008
GO:0006098	pentose-phosphate shunt	biological_process	0.091031	1	1	53	18	9658	0		1	ASTE006656
GO:0051130	positive regulation of cellular component organization	biological_process	0.091129	1	1	53	16	9658	0		1	ASTE005787
GO:0042578	phosphoric ester hydrolase activity	molecular_function	0.091646	1	3	53	169	9658	0		3	ASTE007826,ASTE011526,ASTE005078
GO:0016192	vesicle-mediated transport	biological_process	0.092	1	4	53	270	9658	0		4	ASTE008792,ASTE005787,ASTE005235,ASTE010013
GO:0010340	carboxyl-O-methyltransferase activity	molecular_function	0.09243	1	1	53	20	9658	0		1	ASTE004507
GO:0051998	protein carboxyl O-methyltransferase activity	molecular_function	0.09243	1	1	53	20	9658	0		1	ASTE004507
GO:0031412	gas vesicle organization	biological_process	0.092703	1	1	53	16	9658	1	ASTE010078	0
GO:0044712	single-organism catabolic process	biological_process	0.093168	1	3	53	173	9658	1	ASTE010078	2	ASTE005726,ASTE005787
GO:0098588	bounding membrane of organelle	cellular_component	0.093343	1	4	53	270	9658	0		4	ASTE010640,ASTE004175,ASTE006008,ASTE011526
GO:0016615	malate dehydrogenase activity	molecular_function	0.093917	1	1	53	15	9658	0		1	ASTE006656
GO:0006839	mitochondrial transport	biological_process	0.09402	1	1	53	19	9658	0		1	ASTE005624
GO:0044431	Golgi apparatus part	cellular_component	0.09425	1	2	53	84	9658	0		2	ASTE005787,ASTE011526
GO:0006897	endocytosis	biological_process	0.096148	1	1	53	16	9658	0		1	ASTE008792
GO:0031325	positive regulation of cellular metabolic process	biological_process	0.096652	1	3	53	170	9658	0		3	ASTE011526,ASTE006008,ASTE010296
GO:0016051	carbohydrate biosynthetic process	biological_process	0.097072	1	3	53	170	9658	0		3	ASTE010640,ASTE010079,ASTE004901
GO:0019682	glyceraldehyde-3-phosphate metabolic process	biological_process	0.097614	1	1	53	19	9658	0		1	ASTE006656
GO:0005506	iron ion binding	molecular_function	0.098259	1	3	53	160	9658	0		3	ASTE001964,ASTE004507,ASTE011592
GO:0005605	basal lamina	cellular_component	0.098706	1	1	53	13	9658	0		1	ASTE010296
GO:0016482	cytoplasmic transport	biological_process	0.09905	1	3	53	168	9658	0		3	ASTE005787,ASTE005624,ASTE010296
GO:0006546	glycine catabolic process	biological_process	0.09931	1	1	53	15	9658	0		1	ASTE005726
GO:0009071	serine family amino acid catabolic process	biological_process	0.09931	1	1	53	15	9658	0		1	ASTE005726
GO:0050661	NADP binding	molecular_function	0.099664	1	1	53	18	9658	0		1	ASTE006656
GO:0051049	regulation of transport	biological_process	0.10029	1	1	53	18	9658	0		1	ASTE005787
GO:0008610	lipid biosynthetic process	biological_process	0.10072	1	4	53	284	9658	0		4	ASTE010640,ASTE006656,ASTE004901,ASTE010079
GO:0008061	chitin binding	molecular_function	0.10159	1	2	53	101	9658	1	ASTE006082	1	ASTE005235
GO:0009452	7-methylguanosine RNA capping	biological_process	0.10177	1	1	53	17	9658	0		1	ASTE004507
GO:0036260	RNA capping	biological_process	0.10177	1	1	53	17	9658	0		1	ASTE004507
GO:0051156	glucose 6-phosphate metabolic process	biological_process	0.10359	1	1	53	20	9658	0		1	ASTE006656
GO:0019725	cellular homeostasis	biological_process	0.10382	1	2	53	94	9658	0		2	ASTE001957,ASTE011592
GO:0005911	cell-cell junction	cellular_component	0.10383	1	1	53	22	9658	0		1	ASTE008637
GO:0006030	chitin metabolic process	biological_process	0.10401	1	2	53	100	9658	1	ASTE006082	1	ASTE005235
GO:1901071	glucosamine-containing compound metabolic process	biological_process	0.10401	1	2	53	100	9658	1	ASTE006082	1	ASTE005235
GO:0008053	mitochondrial fusion	biological_process	0.10411	1	1	53	19	9658	0		1	ASTE006008
GO:0006040	amino sugar metabolic process	biological_process	0.1055	1	2	53	101	9658	1	ASTE006082	1	ASTE005235
GO:0005839	proteasome core complex	cellular_component	0.10714	1	1	53	20	9658	0		1	ASTE010640
GO:0006783	heme biosynthetic process	biological_process	0.10839	1	1	53	18	9658	0		1	ASTE006656
GO:0005794	Golgi apparatus	cellular_component	0.10937	1	2	53	91	9658	0		2	ASTE011526,ASTE005787
GO:0006739	NADP metabolic process	biological_process	0.11029	1	1	53	22	9658	0		1	ASTE006656
GO:0001664	G-protein coupled receptor binding	molecular_function	0.11079	1	1	53	13	9658	0		1	ASTE010640
GO:0030203	glycosaminoglycan metabolic process	biological_process	0.11122	1	1	53	18	9658	0		1	ASTE000822
GO:0003995	acyl-CoA dehydrogenase activity	molecular_function	0.11224	1	1	53	20	9658	0		1	ASTE005787
GO:0048284	organelle fusion	biological_process	0.11519	1	1	53	21	9658	0		1	ASTE006008
GO:0006461	protein complex assembly	biological_process	0.11554	1	3	53	193	9658	0		3	ASTE006008,ASTE011453,ASTE005235
GO:0070271	protein complex biogenesis	biological_process	0.11554	1	3	53	193	9658	0		3	ASTE011453,ASTE006008,ASTE005235
GO:0042168	heme metabolic process	biological_process	0.11578	1	1	53	20	9658	0		1	ASTE006656
GO:0006026	aminoglycan catabolic process	biological_process	0.11668	1	1	53	17	9658	0		1	ASTE000822
GO:0009893	positive regulation of metabolic process	biological_process	0.11751	1	3	53	182	9658	0		3	ASTE010296,ASTE006008,ASTE011526
GO:0034613	cellular protein localization	biological_process	0.11799	1	5	53	397	9658	0		5	ASTE010995,ASTE010296,ASTE005624,ASTE004175,ASTE005787
GO:0070727	cellular macromolecule localization	biological_process	0.11799	1	5	53	397	9658	0		5	ASTE005787,ASTE010995,ASTE004175,ASTE010296,ASTE005624
GO:0004659	prenyltransferase activity	molecular_function	0.11822	1	1	53	19	9658	0		1	ASTE009535
GO:0016226	iron-sulfur cluster assembly	biological_process	0.12139	1	1	53	19	9658	0		1	ASTE001964
GO:0031163	metallo-sulfur cluster assembly	biological_process	0.12139	1	1	53	19	9658	0		1	ASTE001964
GO:0004620	phospholipase activity	molecular_function	0.12249	1	1	53	23	9658	1	ASTE010078	0
GO:0044801	single-organism membrane fusion	biological_process	0.12292	1	1	53	23	9658	0		1	ASTE006008
GO:0006544	glycine metabolic process	biological_process	0.12374	1	1	53	20	9658	0		1	ASTE005726
GO:0031967	organelle envelope	cellular_component	0.1239	1	4	53	302	9658	0		4	ASTE004175,ASTE010296,ASTE005624,ASTE006008
GO:0000775	chromosome, centromeric region	cellular_component	0.12426	1	2	53	96	9658	0		2	ASTE002872,ASTE006008
GO:0008037	cell recognition	biological_process	0.12443	1	1	53	15	9658	0		1	ASTE008182
GO:0009060	aerobic respiration	biological_process	0.12735	1	1	53	18	9658	0		1	ASTE006656
GO:0009790	embryo development	biological_process	0.12756	1	1	53	14	9658	0		1	ASTE010296
GO:0001510	RNA methylation	biological_process	0.12761	1	1	53	25	9658	0		1	ASTE004507
GO:0098687	chromosomal region	cellular_component	0.12796	1	2	53	98	9658	0		2	ASTE006008,ASTE002872
GO:0004601	peroxidase activity	molecular_function	0.1295	1	1	53	23	9658	0		1	ASTE002872
GO:0044802	single-organism membrane organization	biological_process	0.12979	1	2	53	94	9658	0		2	ASTE005787,ASTE006008
GO:0031966	mitochondrial membrane	cellular_component	0.12997	1	3	53	208	9658	0		3	ASTE004175,ASTE005624,ASTE006008
GO:0050793	regulation of developmental process	biological_process	0.13151	1	1	53	19	9658	0		1	ASTE010296
GO:0006081	cellular aldehyde metabolic process	biological_process	0.13167	1	1	53	22	9658	0		1	ASTE006656
GO:0065003	macromolecular complex assembly	biological_process	0.13501	1	3	53	210	9658	0		3	ASTE011453,ASTE006008,ASTE005235
GO:0005694	chromosome	cellular_component	0.13774	1	3	53	201	9658	0		3	ASTE002872,ASTE007048,ASTE006008
GO:0051239	regulation of multicellular organismal process	biological_process	0.13859	1	1	53	20	9658	0		1	ASTE010296
GO:0000502	proteasome complex	cellular_component	0.13886	1	1	53	26	9658	0		1	ASTE010640
GO:0034508	centromere complex assembly	biological_process	0.13896	1	1	53	24	9658	0		1	ASTE006008
GO:0005125	cytokine activity	molecular_function	0.14021	1	1	53	18	9658	0		1	ASTE010640
GO:0005874	microtubule	cellular_component	0.14064	1	1	53	24	9658	0		1	ASTE011453
GO:0016811	hydrolase activity, acting on carbon-nitrogen (but not peptide) bonds, in linear amides	molecular_function	0.14129	1	1	53	28	9658	0		1	ASTE000822
GO:0042995	cell projection	cellular_component	0.14302	1	2	53	98	9658	0		2	ASTE010296,ASTE006008
GO:0016628	oxidoreductase activity, acting on the CH-CH group of donors, NAD or NADP as acceptor	molecular_function	0.1444	1	1	53	25	9658	0		1	ASTE006656
GO:0006979	response to oxidative stress	biological_process	0.1446	1	1	53	26	9658	0		1	ASTE002872
GO:0071822	protein complex subunit organization	biological_process	0.14849	1	3	53	215	9658	0		3	ASTE005235,ASTE006008,ASTE011453
GO:0019752	carboxylic acid metabolic process	biological_process	0.14867	1	5	53	442	9658	0		5	ASTE005726,ASTE006656,ASTE005787,ASTE011715,ASTE004901
GO:0043436	oxoacid metabolic process	biological_process	0.14867	1	5	53	442	9658	0		5	ASTE005787,ASTE006656,ASTE005726,ASTE004901,ASTE011715
GO:0006082	organic acid metabolic process	biological_process	0.14992	1	5	53	443	9658	0		5	ASTE005787,ASTE006656,ASTE005726,ASTE004901,ASTE011715
GO:0031090	organelle membrane	cellular_component	0.15029	1	5	53	445	9658	0		5	ASTE006008,ASTE011526,ASTE004175,ASTE005624,ASTE010640
GO:0002376	immune system process	biological_process	0.15069	1	2	53	100	9658	0		2	ASTE002335,ASTE010640
GO:0005096	GTPase activator activity	molecular_function	0.15266	1	1	53	22	9658	0		1	ASTE006008
GO:0031975	envelope	cellular_component	0.15386	1	4	53	329	9658	0		4	ASTE006008,ASTE010296,ASTE005624,ASTE004175
GO:0016491	oxidoreductase activity	molecular_function	0.15405	1	9	53	1018	9658	1	ASTE004682	8	ASTE007781,ASTE005787,ASTE010640,ASTE004507,ASTE006656,ASTE002872,ASTE011715,ASTE008792
GO:0042592	homeostatic process	biological_process	0.15472	1	2	53	112	9658	0		2	ASTE011592,ASTE001957
GO:0015103	inorganic anion transmembrane transporter activity	molecular_function	0.15533	1	1	53	31	9658	0		1	ASTE005078
GO:0031683	G-protein beta/gamma-subunit complex binding	molecular_function	0.15549	1	1	53	33	9658	0		1	ASTE006008
GO:0044085	cellular component biogenesis	biological_process	0.15723	1	5	53	458	9658	0		5	ASTE001964,ASTE005235,ASTE011453,ASTE006008,ASTE010079
GO:0005740	mitochondrial envelope	cellular_component	0.15988	1	3	53	232	9658	0		3	ASTE005624,ASTE004175,ASTE006008
GO:0008171	O-methyltransferase activity	molecular_function	0.16001	1	1	53	31	9658	0		1	ASTE004507
GO:0016108	tetraterpenoid metabolic process	biological_process	0.16778	1	1	53	31	9658	0		1	ASTE006656
GO:0016109	tetraterpenoid biosynthetic process	biological_process	0.16778	1	1	53	31	9658	0		1	ASTE006656
GO:0016116	carotenoid metabolic process	biological_process	0.16778	1	1	53	31	9658	0		1	ASTE006656
GO:0016117	carotenoid biosynthetic process	biological_process	0.16778	1	1	53	31	9658	0		1	ASTE006656
GO:0051259	protein oligomerization	biological_process	0.16836	1	1	53	33	9658	0		1	ASTE011453
GO:0070008	serine-type exopeptidase activity	molecular_function	0.16881	1	1	53	28	9658	0		1	ASTE006656
GO:0009069	serine family amino acid metabolic process	biological_process	0.16978	1	1	53	28	9658	0		1	ASTE005726
GO:0019867	outer membrane	cellular_component	0.17099	1	2	53	122	9658	0		2	ASTE004175,ASTE006008
GO:0016788	hydrolase activity, acting on ester bonds	molecular_function	0.17311	1	6	53	585	9658	1	ASTE010078	5	ASTE010640,ASTE005078,ASTE011526,ASTE010079,ASTE007826
GO:0071806	protein transmembrane transport	biological_process	0.17622	1	1	53	28	9658	0		1	ASTE005624
GO:0006464	cellular protein modification process	biological_process	0.17732	1	6	53	589	9658	0		6	ASTE004507,ASTE010640,ASTE005078,ASTE010079,ASTE006008,ASTE007826
GO:0036211	protein modification process	biological_process	0.17732	1	6	53	589	9658	0		6	ASTE004507,ASTE010640,ASTE005078,ASTE006008,ASTE010079,ASTE007826
GO:0072594	establishment of protein localization to organelle	biological_process	0.17795	1	2	53	110	9658	0		2	ASTE005624,ASTE010296
GO:0033036	macromolecule localization	biological_process	0.17907	1	6	53	569	9658	1	ASTE003745	5	ASTE005787,ASTE005624,ASTE010296,ASTE004175,ASTE010995
GO:0005319	lipid transporter activity	molecular_function	0.18088	1	1	53	23	9658	1	ASTE003745	0
GO:0065004	protein-DNA complex assembly	biological_process	0.18105	1	1	53	32	9658	0		1	ASTE006008
GO:0071824	protein-DNA complex subunit organization	biological_process	0.18105	1	1	53	32	9658	0		1	ASTE006008
GO:1901606	alpha-amino acid catabolic process	biological_process	0.18312	1	1	53	32	9658	0		1	ASTE005726
GO:0044429	mitochondrial part	cellular_component	0.18525	1	3	53	249	9658	0		3	ASTE004175,ASTE005624,ASTE006008
GO:0006184	obsolete GTP catabolic process	biological_process	0.1855	1	1	53	38	9658	0		1	ASTE006008
GO:0040007	growth	biological_process	0.18621	1	1	53	37	9658	0		1	ASTE008996
GO:0009064	glutamine family amino acid metabolic process	biological_process	0.18729	1	1	53	34	9658	0		1	ASTE004901
GO:0030258	lipid modification	biological_process	0.19355	1	1	53	37	9658	0		1	ASTE005787
GO:0016616	oxidoreductase activity, acting on the CH-OH group of donors, NAD or NADP as acceptor	molecular_function	0.19456	1	2	53	139	9658	0		2	ASTE006656,ASTE011715
GO:0098798	mitochondrial protein complex	cellular_component	0.19462	1	2	53	130	9658	0		2	ASTE004175,ASTE005624
GO:0009063	cellular amino acid catabolic process	biological_process	0.19472	1	1	53	35	9658	0		1	ASTE005726
GO:0034062	RNA polymerase activity	molecular_function	0.19509	1	3	53	235	9658	0		3	ASTE002872,ASTE010640,ASTE006656
GO:0030054	cell junction	cellular_component	0.19558	1	1	53	36	9658	0		1	ASTE008637
GO:1901136	carbohydrate derivative catabolic process	biological_process	0.1964	1	1	53	33	9658	0		1	ASTE000822
GO:0098805	whole membrane	cellular_component	0.19665	1	2	53	135	9658	0		2	ASTE004175,ASTE006008
GO:0006323	DNA packaging	biological_process	0.19879	1	1	53	36	9658	0		1	ASTE011453
GO:0004497	monooxygenase activity	molecular_function	0.1995	1	1	53	34	9658	0		1	ASTE006656
GO:0006721	terpenoid metabolic process	biological_process	0.20004	1	1	53	37	9658	0		1	ASTE006656
GO:0016114	terpenoid biosynthetic process	biological_process	0.20004	1	1	53	37	9658	0		1	ASTE006656
GO:0004175	endopeptidase activity	molecular_function	0.20341	1	5	53	525	9658	0		5	ASTE009034,ASTE006008,ASTE001413,ASTE006656,ASTE010640
GO:0019069	viral capsid assembly	biological_process	0.20941	1	1	53	37	9658	0		1	ASTE010079
GO:0019362	pyridine nucleotide metabolic process	biological_process	0.21108	1	1	53	42	9658	0		1	ASTE006656
GO:0046496	nicotinamide nucleotide metabolic process	biological_process	0.21108	1	1	53	42	9658	0		1	ASTE006656
GO:0030695	GTPase regulator activity	molecular_function	0.21307	1	1	53	34	9658	0		1	ASTE006008
GO:1902578	single-organism localization	biological_process	0.21391	1	12	53	1486	9658	2	ASTE010078,ASTE003745	10	ASTE006008,ASTE011592,ASTE005787,ASTE010640,ASTE004175,ASTE005078,ASTE010995,ASTE010296,ASTE005624,ASTE007781
GO:0015698	inorganic anion transport	biological_process	0.21586	1	1	53	42	9658	0		1	ASTE005078
GO:0016043	cellular component organization	biological_process	0.2175	1	9	53	1021	9658	1	ASTE010078	8	ASTE005787,ASTE005235,ASTE007048,ASTE011453,ASTE006008,ASTE001964,ASTE005624,ASTE010079
GO:0051276	chromosome organization	biological_process	0.21898	1	3	53	239	9658	0		3	ASTE011453,ASTE006008,ASTE007048
GO:0043623	cellular protein complex assembly	biological_process	0.21967	1	2	53	139	9658	0		2	ASTE005235,ASTE006008
GO:0004252	serine-type endopeptidase activity	molecular_function	0.22178	1	3	53	286	9658	0		3	ASTE006656,ASTE009034,ASTE001413
GO:0044455	mitochondrial membrane part	cellular_component	0.22306	1	2	53	143	9658	0		2	ASTE005624,ASTE004175
GO:0006826	iron ion transport	biological_process	0.22319	1	1	53	45	9658	0		1	ASTE011592
GO:0008276	protein methyltransferase activity	molecular_function	0.22532	1	1	53	45	9658	0		1	ASTE004507
GO:0006886	intracellular protein transport	biological_process	0.22849	1	4	53	372	9658	0		4	ASTE005787,ASTE010296,ASTE005624,ASTE004175
GO:0012505	endomembrane system	cellular_component	0.23593	1	4	53	378	9658	0		4	ASTE010640,ASTE010296,ASTE005787,ASTE011526
GO:0004867	serine-type endopeptidase inhibitor activity	molecular_function	0.23643	1	1	53	41	9658	0		1	ASTE008757
GO:0005882	intermediate filament	cellular_component	0.23875	1	1	53	42	9658	0		1	ASTE010296
GO:0045111	intermediate filament cytoskeleton	cellular_component	0.23875	1	1	53	42	9658	0		1	ASTE010296
GO:0072524	pyridine-containing compound metabolic process	biological_process	0.24498	1	1	53	46	9658	0		1	ASTE006656
GO:0016614	oxidoreductase activity, acting on CH-OH group of donors	molecular_function	0.24503	1	2	53	164	9658	0		2	ASTE006656,ASTE011715
GO:0016705	oxidoreductase activity, acting on paired donors, with incorporation or reduction of molecular oxygen	molecular_function	0.24559	1	2	53	153	9658	0		2	ASTE006656,ASTE004507
GO:0051179	localization	biological_process	0.24622	1	15	53	1987	9658	2	ASTE003745,ASTE010078	13	ASTE005078,ASTE007781,ASTE010296,ASTE005624,ASTE010013,ASTE010995,ASTE005235,ASTE005787,ASTE004175,ASTE010640,ASTE008792,ASTE011592,ASTE006008
GO:0004190	aspartic-type endopeptidase activity	molecular_function	0.2474	1	1	53	48	9658	0		1	ASTE006008
GO:0070001	aspartic-type peptidase activity	molecular_function	0.2474	1	1	53	48	9658	0		1	ASTE006008
GO:0070972	protein localization to endoplasmic reticulum	biological_process	0.25172	1	1	53	40	9658	0		1	ASTE010995
GO:0006468	protein phosphorylation	biological_process	0.25356	1	3	53	274	9658	0		3	ASTE010640,ASTE010079,ASTE006008
GO:0044702	single organism reproductive process	biological_process	0.25621	1	1	53	49	9658	0		1	ASTE008182
GO:0044427	chromosomal part	cellular_component	0.25642	1	2	53	155	9658	0		2	ASTE006008,ASTE002872
GO:0008104	protein localization	biological_process	0.25661	1	5	53	521	9658	0		5	ASTE010995,ASTE004175,ASTE010296,ASTE005624,ASTE005787
GO:0006720	isoprenoid metabolic process	biological_process	0.25758	1	1	53	49	9658	0		1	ASTE006656
GO:0008299	isoprenoid biosynthetic process	biological_process	0.25758	1	1	53	49	9658	0		1	ASTE006656
GO:0070925	organelle assembly	biological_process	0.25908	1	1	53	49	9658	0		1	ASTE006008
GO:0006996	organelle organization	biological_process	0.25989	1	6	53	636	9658	1	ASTE010078	5	ASTE006008,ASTE011453,ASTE007048,ASTE005624,ASTE005235
GO:0006733	oxidoreduction coenzyme metabolic process	biological_process	0.26128	1	1	53	54	9658	0		1	ASTE006656
GO:0016655	oxidoreductase activity, acting on NAD(P)H, quinone or similar compound as acceptor	molecular_function	0.262	1	1	53	53	9658	0		1	ASTE008792
GO:0061025	membrane fusion	biological_process	0.26259	1	1	53	53	9658	0		1	ASTE006008
GO:0006928	movement of cell or subcellular component	biological_process	0.26356	1	2	53	125	9658	0		2	ASTE006008,ASTE010296
GO:1901605	alpha-amino acid metabolic process	biological_process	0.26585	1	2	53	157	9658	0		2	ASTE004901,ASTE005726
GO:0098772	molecular function regulator	molecular_function	0.26619	1	4	53	392	9658	0		4	ASTE006008,ASTE008757,ASTE010013,ASTE002262
GO:0005739	mitochondrion	cellular_component	0.26627	1	3	53	306	9658	0		3	ASTE005624,ASTE004175,ASTE006008
GO:0003899	DNA-directed RNA polymerase activity	molecular_function	0.26705	1	2	53	151	9658	0		2	ASTE010640,ASTE002872
GO:0000990	transcription factor activity, core RNA polymerase binding	molecular_function	0.27088	1	1	53	50	9658	0		1	ASTE002872
GO:0000996	core DNA-dependent RNA polymerase binding promoter specificity activity	molecular_function	0.27088	1	1	53	50	9658	0		1	ASTE002872
GO:0016987	sigma factor activity	molecular_function	0.27088	1	1	53	50	9658	0		1	ASTE002872
GO:0040011	locomotion	biological_process	0.27139	1	2	53	160	9658	0		2	ASTE010296,ASTE006008
GO:0006869	lipid transport	biological_process	0.27241	1	1	53	40	9658	1	ASTE003745	0
GO:0010876	lipid localization	biological_process	0.27241	1	1	53	40	9658	1	ASTE003745	0
GO:0016298	lipase activity	molecular_function	0.27629	1	1	53	54	9658	1	ASTE010078	0
GO:0034622	cellular macromolecular complex assembly	biological_process	0.27709	1	2	53	167	9658	0		2	ASTE006008,ASTE005235
GO:0000139	Golgi membrane	cellular_component	0.27728	1	1	53	51	9658	0		1	ASTE011526
GO:0019033	viral tegument	cellular_component	0.27851	1	1	53	44	9658	0		1	ASTE010640
GO:0006606	protein import into nucleus	biological_process	0.27868	1	1	53	44	9658	0		1	ASTE010296
GO:0034504	protein localization to nucleus	biological_process	0.27868	1	1	53	44	9658	0		1	ASTE010296
GO:0044744	protein targeting to nucleus	biological_process	0.27868	1	1	53	44	9658	0		1	ASTE010296
GO:0051170	nuclear import	biological_process	0.27868	1	1	53	44	9658	0		1	ASTE010296
GO:1902593	single-organism nuclear import	biological_process	0.27868	1	1	53	44	9658	0		1	ASTE010296
GO:0030001	metal ion transport	biological_process	0.28336	1	4	53	431	9658	0		4	ASTE006008,ASTE011592,ASTE010640,ASTE007781
GO:0071840	cellular component organization or biogenesis	biological_process	0.28476	1	9	53	1108	9658	1	ASTE010078	8	ASTE010079,ASTE001964,ASTE005624,ASTE007048,ASTE006008,ASTE011453,ASTE005787,ASTE005235
GO:0043412	macromolecule modification	biological_process	0.2853	1	6	53	697	9658	0		6	ASTE010079,ASTE006008,ASTE007826,ASTE010640,ASTE004507,ASTE005078
GO:0044723	single-organism carbohydrate metabolic process	biological_process	0.28966	1	3	53	299	9658	0		3	ASTE004901,ASTE010079,ASTE010640
GO:0043414	macromolecule methylation	biological_process	0.29038	1	1	53	59	9658	0		1	ASTE004507
GO:0070838	divalent metal ion transport	biological_process	0.2906	1	1	53	53	9658	0		1	ASTE010640
GO:0045502	dynein binding	molecular_function	0.29321	1	1	53	54	9658	0		1	ASTE006008
GO:0060589	nucleoside-triphosphatase regulator activity	molecular_function	0.29449	1	1	53	52	9658	0		1	ASTE006008
GO:0071103	DNA conformation change	biological_process	0.29981	1	1	53	57	9658	0		1	ASTE011453
GO:0000287	magnesium ion binding	molecular_function	0.30185	1	1	53	60	9658	0		1	ASTE011526
GO:0005604	basement membrane	cellular_component	0.30408	1	1	53	48	9658	0		1	ASTE010296
GO:0030154	cell differentiation	biological_process	0.30769	1	1	53	58	9658	0		1	ASTE010013
GO:0044765	single-organism transport	biological_process	0.30973	1	11	53	1465	9658	2	ASTE010078,ASTE003745	9	ASTE006008,ASTE011592,ASTE005787,ASTE010640,ASTE004175,ASTE005078,ASTE010296,ASTE007781,ASTE005624
GO:0000776	kinetochore	cellular_component	0.31167	1	1	53	60	9658	0		1	ASTE006008
GO:0006497	protein lipidation	biological_process	0.31617	1	1	53	47	9658	0		1	ASTE010640
GO:0006506	GPI anchor biosynthetic process	biological_process	0.31617	1	1	53	47	9658	0		1	ASTE010640
GO:0006661	phosphatidylinositol biosynthetic process	biological_process	0.31617	1	1	53	47	9658	0		1	ASTE010640
GO:0044420	extracellular matrix component	cellular_component	0.31752	1	1	53	51	9658	0		1	ASTE010296
GO:0006810	transport	biological_process	0.31852	1	14	53	1937	9658	2	ASTE003745,ASTE010078	12	ASTE005787,ASTE005235,ASTE004175,ASTE010640,ASTE011592,ASTE008792,ASTE006008,ASTE005078,ASTE010296,ASTE007781,ASTE005624,ASTE010013
GO:0042158	lipoprotein biosynthetic process	biological_process	0.31914	1	1	53	48	9658	0		1	ASTE010640
GO:0045017	glycerolipid biosynthetic process	biological_process	0.31944	1	1	53	48	9658	0		1	ASTE010640
GO:0046474	glycerophospholipid biosynthetic process	biological_process	0.31944	1	1	53	48	9658	0		1	ASTE010640
GO:0003682	chromatin binding	molecular_function	0.32073	1	1	53	55	9658	0		1	ASTE002872
GO:0042302	structural constituent of cuticle	molecular_function	0.32371	1	1	53	76	9658	0		1	ASTE002132
GO:0051234	establishment of localization	biological_process	0.3239	1	14	53	1944	9658	2	ASTE010078,ASTE003745	12	ASTE005078,ASTE007781,ASTE010296,ASTE005624,ASTE010013,ASTE008792,ASTE011592,ASTE006008,ASTE005787,ASTE005235,ASTE004175,ASTE010640
GO:0044877	macromolecular complex binding	molecular_function	0.32791	1	2	53	183	9658	0		2	ASTE006008,ASTE002872
GO:0051641	cellular localization	biological_process	0.33089	1	5	53	579	9658	0		5	ASTE005787,ASTE010995,ASTE010296,ASTE005624,ASTE004175
GO:0006913	nucleocytoplasmic transport	biological_process	0.33186	1	1	53	55	9658	0		1	ASTE010296
GO:0042803	protein homodimerization activity	molecular_function	0.33396	1	1	53	63	9658	0		1	ASTE006008
GO:0008236	serine-type peptidase activity	molecular_function	0.3343	1	3	53	344	9658	0		3	ASTE006656,ASTE001413,ASTE009034
GO:0017171	serine hydrolase activity	molecular_function	0.3343	1	3	53	344	9658	0		3	ASTE006656,ASTE009034,ASTE001413
GO:0006796	phosphate-containing compound metabolic process	biological_process	0.33613	1	6	53	762	9658	0		6	ASTE005078,ASTE010640,ASTE006656,ASTE007826,ASTE010079,ASTE006008
GO:0008047	enzyme activator activity	molecular_function	0.33632	1	1	53	60	9658	0		1	ASTE006008
GO:0043232	intracellular non-membrane-bounded organelle	cellular_component	0.33745	1	6	53	755	9658	0		6	ASTE008182,ASTE006008,ASTE011453,ASTE002872,ASTE007048,ASTE010296
GO:0005549	odorant binding	molecular_function	0.34023	1	1	53	88	9658	1	ASTE010148	0
GO:0006352	DNA-templated transcription, initiation	biological_process	0.34113	1	2	53	197	9658	0		2	ASTE002872,ASTE005624
GO:0006793	phosphorus metabolic process	biological_process	0.34349	1	6	53	770	9658	0		6	ASTE010640,ASTE006656,ASTE005078,ASTE010079,ASTE006008,ASTE007826
GO:0005643	nuclear pore	cellular_component	0.35138	1	1	53	58	9658	0		1	ASTE010296
GO:0019068	virion assembly	biological_process	0.35174	1	1	53	65	9658	0		1	ASTE010079
GO:0090150	establishment of protein localization to membrane	biological_process	0.35229	1	1	53	62	9658	0		1	ASTE005787
GO:0019953	sexual reproduction	biological_process	0.35443	1	1	53	74	9658	0		1	ASTE008182
GO:0016410	N-acyltransferase activity	molecular_function	0.35524	1	1	53	71	9658	0		1	ASTE005729
GO:0043228	non-membrane-bounded organelle	cellular_component	0.35691	1	6	53	772	9658	0		6	ASTE010296,ASTE008182,ASTE011453,ASTE006008,ASTE002872,ASTE007048
GO:0055114	oxidation-reduction process	biological_process	0.35926	1	7	53	959	9658	1	ASTE004682	6	ASTE002872,ASTE011715,ASTE008792,ASTE005787,ASTE004507,ASTE006656
GO:0016779	nucleotidyltransferase activity	molecular_function	0.35955	1	4	53	474	9658	0		4	ASTE002872,ASTE010640,ASTE006656,ASTE014216
GO:0019898	extrinsic component of membrane	cellular_component	0.36112	1	1	53	58	9658	0		1	ASTE006008
GO:0009617	response to bacterium	biological_process	0.36163	1	1	53	66	9658	0		1	ASTE004507
GO:0042742	defense response to bacterium	biological_process	0.36163	1	1	53	66	9658	0		1	ASTE004507
GO:0050662	coenzyme binding	molecular_function	0.36348	1	2	53	218	9658	0		2	ASTE006656,ASTE007781
GO:0072657	protein localization to membrane	biological_process	0.36742	1	1	53	66	9658	0		1	ASTE005787
GO:0006505	GPI anchor metabolic process	biological_process	0.37004	1	1	53	62	9658	0		1	ASTE010640
GO:0016310	phosphorylation	biological_process	0.37159	1	3	53	348	9658	0		3	ASTE010079,ASTE006008,ASTE010640
GO:0046907	intracellular transport	biological_process	0.37229	1	4	53	475	9658	0		4	ASTE010296,ASTE004175,ASTE005624,ASTE005787
GO:0065008	regulation of biological quality	biological_process	0.3724	1	3	53	329	9658	0		3	ASTE011592,ASTE001957,ASTE010995
GO:0009451	RNA modification	biological_process	0.38483	1	1	53	87	9658	0		1	ASTE004507
GO:0009247	glycolipid biosynthetic process	biological_process	0.38545	1	1	53	62	9658	0		1	ASTE010640
GO:0046467	membrane lipid biosynthetic process	biological_process	0.38545	1	1	53	62	9658	0		1	ASTE010640
GO:0050660	flavin adenine dinucleotide binding	molecular_function	0.38594	1	1	53	80	9658	0		1	ASTE006656
GO:0043933	macromolecular complex subunit organization	biological_process	0.38843	1	3	53	353	9658	0		3	ASTE011453,ASTE006008,ASTE005235
GO:0005102	receptor binding	molecular_function	0.38892	1	3	53	332	9658	0		3	ASTE010296,ASTE010640,ASTE002335
GO:0006952	defense response	biological_process	0.39205	1	2	53	197	9658	0		2	ASTE004507,ASTE008996
GO:0052689	carboxylic ester hydrolase activity	molecular_function	0.39637	1	1	53	71	9658	1	ASTE010078	0
GO:0005578	proteinaceous extracellular matrix	cellular_component	0.39763	1	1	53	73	9658	0		1	ASTE010296
GO:0044703	multi-organism reproductive process	biological_process	0.3984	1	1	53	80	9658	0		1	ASTE008182
GO:0004672	protein kinase activity	molecular_function	0.39843	1	3	53	350	9658	0		3	ASTE010640,ASTE010079,ASTE006008
GO:1901137	carbohydrate derivative biosynthetic process	biological_process	0.39987	1	3	53	361	9658	0		3	ASTE010079,ASTE004901,ASTE010640
GO:0032259	methylation	biological_process	0.39989	1	1	53	84	9658	0		1	ASTE004507
GO:0000226	microtubule cytoskeleton organization	biological_process	0.40014	1	1	53	81	9658	0		1	ASTE011453
GO:0042157	lipoprotein metabolic process	biological_process	0.4026	1	1	53	68	9658	0		1	ASTE010640
GO:0046488	phosphatidylinositol metabolic process	biological_process	0.40438	1	1	53	72	9658	0		1	ASTE010640
GO:0044430	cytoskeletal part	cellular_component	0.40724	1	2	53	189	9658	0		2	ASTE010296,ASTE011453
GO:0003887	DNA-directed DNA polymerase activity	molecular_function	0.40806	1	1	53	82	9658	0		1	ASTE014216
GO:0003968	RNA-directed RNA polymerase activity	molecular_function	0.40956	1	1	53	85	9658	0		1	ASTE006656
GO:0072509	divalent inorganic cation transmembrane transporter activity	molecular_function	0.41017	1	1	53	83	9658	0		1	ASTE010640
GO:0006813	potassium ion transport	biological_process	0.41164	1	1	53	83	9658	0		1	ASTE007781
GO:0044444	cytoplasmic part	cellular_component	0.41176	1	8	53	1163	9658	0		8	ASTE011526,ASTE005624,ASTE008182,ASTE006008,ASTE011453,ASTE004175,ASTE010640,ASTE005787
GO:0008509	anion transmembrane transporter activity	molecular_function	0.41292	1	1	53	86	9658	0		1	ASTE005078
GO:0070011	peptidase activity, acting on L-amino acid peptides	molecular_function	0.41297	1	5	53	683	9658	0		5	ASTE010640,ASTE006656,ASTE001413,ASTE006008,ASTE009034
GO:0015031	protein transport	biological_process	0.41461	1	4	53	496	9658	0		4	ASTE005787,ASTE005624,ASTE010296,ASTE004175
GO:0016810	hydrolase activity, acting on carbon-nitrogen (but not peptide) bonds	molecular_function	0.41506	1	1	53	90	9658	0		1	ASTE000822
GO:0044446	intracellular organelle part	cellular_component	0.41562	1	9	53	1268	9658	0		9	ASTE011526,ASTE005624,ASTE010296,ASTE002872,ASTE006008,ASTE011453,ASTE005787,ASTE004175,ASTE010640
GO:0009057	macromolecule catabolic process	biological_process	0.41708	1	2	53	213	9658	0		2	ASTE000822,ASTE010640
GO:0072511	divalent inorganic cation transport	biological_process	0.42161	1	1	53	86	9658	0		1	ASTE010640
GO:0051169	nuclear transport	biological_process	0.42273	1	1	53	79	9658	0		1	ASTE010296
GO:0042802	identical protein binding	molecular_function	0.42278	1	1	53	83	9658	0		1	ASTE006008
GO:0006650	glycerophospholipid metabolic process	biological_process	0.4228	1	1	53	77	9658	0		1	ASTE010640
GO:0046486	glycerolipid metabolic process	biological_process	0.4228	1	1	53	77	9658	0		1	ASTE010640
GO:0045184	establishment of protein localization	biological_process	0.42612	1	4	53	504	9658	0		4	ASTE005787,ASTE004175,ASTE010296,ASTE005624
GO:0044422	organelle part	cellular_component	0.42936	1	9	53	1284	9658	0		9	ASTE011526,ASTE005624,ASTE010296,ASTE002872,ASTE006008,ASTE011453,ASTE005787,ASTE004175,ASTE010640
GO:0006664	glycolipid metabolic process	biological_process	0.43396	1	1	53	77	9658	0		1	ASTE010640
GO:0005635	nuclear envelope	cellular_component	0.4367	1	1	53	76	9658	0		1	ASTE010296
GO:0048869	cellular developmental process	biological_process	0.43682	1	1	53	95	9658	0		1	ASTE010013
GO:0008654	phospholipid biosynthetic process	biological_process	0.43708	1	1	53	78	9658	0		1	ASTE010640
GO:0004197	cysteine-type endopeptidase activity	molecular_function	0.44019	1	1	53	90	9658	0		1	ASTE006656
GO:0071702	organic substance transport	biological_process	0.45213	1	5	53	662	9658	1	ASTE003745	4	ASTE010296,ASTE004175,ASTE005624,ASTE005787
GO:0000041	transition metal ion transport	biological_process	0.45318	1	1	53	107	9658	0		1	ASTE011592
GO:0051128	regulation of cellular component organization	biological_process	0.4542	1	1	53	95	9658	0		1	ASTE005787
GO:0008757	S-adenosylmethionine-dependent methyltransferase activity	molecular_function	0.45928	1	1	53	98	9658	0		1	ASTE004507
GO:0006270	DNA replication initiation	biological_process	0.46317	1	1	53	94	9658	0		1	ASTE006008
GO:0006643	membrane lipid metabolic process	biological_process	0.46501	1	1	53	86	9658	0		1	ASTE010640
GO:0031012	extracellular matrix	cellular_component	0.46571	1	1	53	91	9658	0		1	ASTE010296
GO:0044699	single-organism process	biological_process	0.46728	1	28	53	4600	9658	3	ASTE004682,ASTE010078,ASTE003745	25	ASTE001957,ASTE011526,ASTE004901,ASTE010013,ASTE005726,ASTE005078,ASTE011592,ASTE011715,ASTE002872,ASTE006656,ASTE004507,ASTE005787,ASTE010079,ASTE010296,ASTE005624,ASTE007781,ASTE010995,ASTE007944,ASTE008182,ASTE008792,ASTE011453,ASTE006008,ASTE004175,ASTE010640,ASTE005235
GO:0006732	coenzyme metabolic process	biological_process	0.47545	1	1	53	111	9658	0		1	ASTE006656
GO:0008168	methyltransferase activity	molecular_function	0.47693	1	2	53	246	9658	0		2	ASTE004507,ASTE005726
GO:0098542	defense response to other organism	biological_process	0.48097	1	1	53	91	9658	0		1	ASTE004507
GO:0045333	cellular respiration	biological_process	0.48563	1	1	53	103	9658	0		1	ASTE006656
GO:0006811	ion transport	biological_process	0.48595	1	6	53	882	9658	1	ASTE010078	5	ASTE005078,ASTE010640,ASTE007781,ASTE006008,ASTE011592
GO:0051082	unfolded protein binding	molecular_function	0.48676	1	1	53	109	9658	0		1	ASTE010296
GO:0008234	cysteine-type peptidase activity	molecular_function	0.48873	1	1	53	105	9658	0		1	ASTE006656
GO:0004674	protein serine/threonine kinase activity	molecular_function	0.48931	1	1	53	94	9658	0		1	ASTE006008
GO:0048037	cofactor binding	molecular_function	0.49104	1	2	53	286	9658	0		2	ASTE006656,ASTE007781
GO:0006396	RNA processing	biological_process	0.49322	1	3	53	410	9658	0		3	ASTE004507,ASTE006656,ASTE008792
GO:0005856	cytoskeleton	cellular_component	0.494	1	2	53	226	9658	0		2	ASTE011453,ASTE010296
GO:0051649	establishment of localization in cell	biological_process	0.49809	1	4	53	552	9658	0		4	ASTE005787,ASTE004175,ASTE010296,ASTE005624
GO:0043565	sequence-specific DNA binding	molecular_function	0.49828	1	2	53	289	9658	0		2	ASTE006008,ASTE010296
GO:0016651	oxidoreductase activity, acting on NAD(P)H	molecular_function	0.49898	1	1	53	119	9658	0		1	ASTE008792
GO:0008233	peptidase activity	molecular_function	0.49935	1	5	53	743	9658	0		5	ASTE006656,ASTE010640,ASTE006008,ASTE001413,ASTE009034
GO:0008238	exopeptidase activity	molecular_function	0.50166	1	1	53	107	9658	0		1	ASTE006656
GO:0006820	anion transport	biological_process	0.50536	1	1	53	112	9658	0		1	ASTE005078
GO:0044767	single-organism developmental process	biological_process	0.50741	1	2	53	262	9658	0		2	ASTE010013,ASTE010296
GO:0015630	microtubule cytoskeleton	cellular_component	0.51264	1	1	53	88	9658	0		1	ASTE011453
GO:0005198	structural molecule activity	molecular_function	0.51649	1	5	53	774	9658	0		5	ASTE008182,ASTE011453,ASTE002132,ASTE008996,ASTE010296
GO:0016741	transferase activity, transferring one-carbon groups	molecular_function	0.51671	1	2	53	263	9658	0		2	ASTE005726,ASTE004507
GO:0006261	DNA-dependent DNA replication	biological_process	0.51863	1	1	53	113	9658	0		1	ASTE006008
GO:0006779	porphyrin-containing compound biosynthetic process	biological_process	0.52059	1	1	53	101	9658	0		1	ASTE006656
GO:0015980	energy derivation by oxidation of organic compounds	biological_process	0.52552	1	1	53	115	9658	0		1	ASTE006656
GO:0031224	intrinsic component of membrane	cellular_component	0.52775	1	12	53	1920	9658	0		12	ASTE010640,ASTE005235,ASTE008757,ASTE009535,ASTE006008,ASTE008792,ASTE002335,ASTE010995,ASTE010013,ASTE010296,ASTE005624,ASTE010245
GO:0048193	Golgi vesicle transport	biological_process	0.52891	1	1	53	121	9658	0		1	ASTE005787
GO:0019001	guanyl nucleotide binding	molecular_function	0.53023	1	2	53	277	9658	0		2	ASTE005624,ASTE006008
GO:1902589	single-organism organelle organization	biological_process	0.53055	1	2	53	264	9658	0		2	ASTE006008,ASTE011453
GO:0006644	phospholipid metabolic process	biological_process	0.53177	1	1	53	110	9658	0		1	ASTE010640
GO:0007186	G-protein coupled receptor signaling pathway	biological_process	0.53328	1	2	53	313	9658	0		2	ASTE005235,ASTE006008
GO:0005789	endoplasmic reticulum membrane	cellular_component	0.53368	1	1	53	107	9658	0		1	ASTE010640
GO:0042175	nuclear outer membrane-endoplasmic reticulum membrane network	cellular_component	0.53368	1	1	53	107	9658	0		1	ASTE010640
GO:0022414	reproductive process	biological_process	0.53454	1	1	53	107	9658	0		1	ASTE008182
GO:0098800	inner mitochondrial membrane protein complex	cellular_component	0.53563	1	1	53	121	9658	0		1	ASTE005624
GO:0005672	transcription factor TFIIA complex	cellular_component	0.53744	1	1	53	120	9658	0		1	ASTE005624
GO:0008033	tRNA processing	biological_process	0.53789	1	1	53	122	9658	0		1	ASTE006656
GO:0032403	protein complex binding	molecular_function	0.53799	1	1	53	122	9658	0		1	ASTE006008
GO:0043207	response to external biotic stimulus	biological_process	0.54065	1	1	53	112	9658	0		1	ASTE004507
GO:0051707	response to other organism	biological_process	0.54065	1	1	53	112	9658	0		1	ASTE004507
GO:0044432	endoplasmic reticulum part	cellular_component	0.54225	1	1	53	110	9658	0		1	ASTE010640
GO:0048856	anatomical structure development	biological_process	0.54712	1	1	53	127	9658	0		1	ASTE010296
GO:0016740	transferase activity	molecular_function	0.55024	1	12	53	1895	9658	0		12	ASTE010079,ASTE011526,ASTE005726,ASTE006408,ASTE009535,ASTE006008,ASTE005729,ASTE002872,ASTE004507,ASTE010640,ASTE014216,ASTE006656
GO:0006778	porphyrin-containing compound metabolic process	biological_process	0.55055	1	1	53	113	9658	0		1	ASTE006656
GO:0005216	ion channel activity	molecular_function	0.5542	1	2	53	298	9658	1	ASTE010078	1	ASTE008757
GO:0022838	substrate-specific channel activity	molecular_function	0.5542	1	2	53	298	9658	1	ASTE010078	1	ASTE008757
GO:0008134	transcription factor binding	molecular_function	0.55606	1	1	53	115	9658	0		1	ASTE006008
GO:0001071	nucleic acid binding transcription factor activity	molecular_function	0.55615	1	3	53	472	9658	0		3	ASTE010296,ASTE002872,ASTE006008
GO:0003700	transcription factor activity, sequence-specific DNA binding	molecular_function	0.55615	1	3	53	472	9658	0		3	ASTE010296,ASTE002872,ASTE006008
GO:0015267	channel activity	molecular_function	0.56253	1	2	53	302	9658	1	ASTE010078	1	ASTE008757
GO:0022803	passive transmembrane transporter activity	molecular_function	0.56253	1	2	53	302	9658	1	ASTE010078	1	ASTE008757
GO:0032502	developmental process	biological_process	0.56351	1	2	53	284	9658	0		2	ASTE010296,ASTE010013
GO:0044267	cellular protein metabolic process	biological_process	0.56395	1	8	53	1314	9658	0		8	ASTE010640,ASTE004507,ASTE011453,ASTE006008,ASTE008182,ASTE007826,ASTE005078,ASTE010079
GO:0006367	transcription initiation from RNA polymerase II promoter	biological_process	0.56507	1	1	53	130	9658	0		1	ASTE005624
GO:0044281	small molecule metabolic process	biological_process	0.5687	1	5	53	818	9658	0		5	ASTE006656,ASTE005726,ASTE005787,ASTE011715,ASTE004901
GO:0000003	reproduction	biological_process	0.56961	1	1	53	134	9658	0		1	ASTE008182
GO:0090575	RNA polymerase II transcription factor complex	cellular_component	0.57272	1	1	53	133	9658	0		1	ASTE005624
GO:0009607	response to biotic stimulus	biological_process	0.57273	1	1	53	123	9658	0		1	ASTE004507
GO:0046148	pigment biosynthetic process	biological_process	0.57339	1	1	53	118	9658	0		1	ASTE006656
GO:0016853	isomerase activity	molecular_function	0.57663	1	1	53	149	9658	0		1	ASTE004901
GO:0016591	DNA-directed RNA polymerase II, holoenzyme	cellular_component	0.57716	1	1	53	134	9658	0		1	ASTE005624
GO:0044798	nuclear transcription factor complex	cellular_component	0.5799	1	1	53	136	9658	0		1	ASTE005624
GO:0044257	cellular protein catabolic process	biological_process	0.58452	1	1	53	131	9658	0		1	ASTE010640
GO:0051603	proteolysis involved in cellular protein catabolic process	biological_process	0.58452	1	1	53	131	9658	0		1	ASTE010640
GO:0005737	cytoplasm	cellular_component	0.58611	1	9	53	1530	9658	0		9	ASTE006008,ASTE011453,ASTE008182,ASTE010640,ASTE004175,ASTE005787,ASTE011526,ASTE005726,ASTE005624
GO:0005667	transcription factor complex	cellular_component	0.58758	1	1	53	139	9658	0		1	ASTE005624
GO:0042440	pigment metabolic process	biological_process	0.58911	1	1	53	125	9658	0		1	ASTE006656
GO:0000428	DNA-directed RNA polymerase complex	cellular_component	0.5919	1	1	53	141	9658	0		1	ASTE005624
GO:0030880	RNA polymerase complex	cellular_component	0.5919	1	1	53	141	9658	0		1	ASTE005624
GO:0055029	nuclear DNA-directed RNA polymerase complex	cellular_component	0.5919	1	1	53	141	9658	0		1	ASTE005624
GO:1901564	organonitrogen compound metabolic process	biological_process	0.5943	1	8	53	1361	9658	1	ASTE006082	7	ASTE006656,ASTE005235,ASTE000822,ASTE008182,ASTE011453,ASTE005726,ASTE004901
GO:0046872	metal ion binding	molecular_function	0.60027	1	11	53	1838	9658	1	ASTE010078	10	ASTE011526,ASTE001958,ASTE005624,ASTE001964,ASTE008757,ASTE006008,ASTE011592,ASTE010640,ASTE006206,ASTE004507
GO:0007010	cytoskeleton organization	biological_process	0.60323	1	2	53	283	9658	0		2	ASTE011453,ASTE006008
GO:0061695	transferase complex, transferring phosphorus-containing groups	cellular_component	0.60399	1	1	53	147	9658	0		1	ASTE005624
GO:0006950	response to stress	biological_process	0.60473	1	4	53	645	9658	0		4	ASTE008996,ASTE002872,ASTE011526,ASTE004507
GO:0004519	endonuclease activity	molecular_function	0.60483	1	1	53	129	9658	0		1	ASTE010079
GO:0006520	cellular amino acid metabolic process	biological_process	0.6075	1	2	53	314	9658	0		2	ASTE005726,ASTE004901
GO:0016773	phosphotransferase activity, alcohol group as acceptor	molecular_function	0.60896	1	3	53	476	9658	0		3	ASTE010640,ASTE010079,ASTE006008
GO:0005743	mitochondrial inner membrane	cellular_component	0.61481	1	1	53	152	9658	0		1	ASTE005624
GO:0030163	protein catabolic process	biological_process	0.61545	1	1	53	142	9658	0		1	ASTE010640
GO:0000988	transcription factor activity, protein binding	molecular_function	0.61737	1	2	53	314	9658	0		2	ASTE002872,ASTE005624
GO:0043169	cation binding	molecular_function	0.62031	1	11	53	1861	9658	1	ASTE010078	10	ASTE011592,ASTE006008,ASTE008757,ASTE010640,ASTE004507,ASTE006206,ASTE001958,ASTE011526,ASTE001964,ASTE005624
GO:0006812	cation transport	biological_process	0.62739	1	4	53	678	9658	0		4	ASTE010640,ASTE007781,ASTE006008,ASTE011592
GO:0044710	single-organism metabolic process	biological_process	0.62743	1	14	53	2399	9658	2	ASTE004682,ASTE010078	12	ASTE010079,ASTE011526,ASTE004901,ASTE007944,ASTE005726,ASTE011715,ASTE008792,ASTE002872,ASTE004507,ASTE010640,ASTE006656,ASTE005787
GO:0033014	tetrapyrrole biosynthetic process	biological_process	0.62953	1	1	53	142	9658	0		1	ASTE006656
GO:0016758	transferase activity, transferring hexosyl groups	molecular_function	0.6332	1	1	53	163	9658	0		1	ASTE011526
GO:0016021	integral component of membrane	cellular_component	0.63557	1	11	53	1888	9658	0		11	ASTE005624,ASTE010296,ASTE010245,ASTE010995,ASTE002335,ASTE010013,ASTE006008,ASTE009535,ASTE008757,ASTE010640,ASTE005235
GO:0016747	transferase activity, transferring acyl groups other than amino-acyl groups	molecular_function	0.63785	1	1	53	154	9658	0		1	ASTE005729
GO:0005975	carbohydrate metabolic process	biological_process	0.63865	1	3	53	518	9658	0		3	ASTE010640,ASTE004901,ASTE010079
GO:0009405	pathogenesis	biological_process	0.64194	1	2	53	325	9658	0		2	ASTE008757,ASTE010640
GO:0051536	iron-sulfur cluster binding	molecular_function	0.64406	1	1	53	152	9658	0		1	ASTE001964
GO:0051540	metal cluster binding	molecular_function	0.64406	1	1	53	152	9658	0		1	ASTE001964
GO:0007275	multicellular organismal development	biological_process	0.64559	1	1	53	149	9658	0		1	ASTE010296
GO:0016032	viral process	biological_process	0.6479	1	3	53	513	9658	0		3	ASTE006008,ASTE010079,ASTE008182
GO:0007017	microtubule-based process	biological_process	0.64917	1	1	53	135	9658	0		1	ASTE011453
GO:0034470	ncRNA processing	biological_process	0.65314	1	1	53	171	9658	0		1	ASTE006656
GO:0009605	response to external stimulus	biological_process	0.65477	1	1	53	159	9658	0		1	ASTE004507
GO:0019866	organelle inner membrane	cellular_component	0.65505	1	1	53	166	9658	0		1	ASTE005624
GO:0033013	tetrapyrrole metabolic process	biological_process	0.65647	1	1	53	156	9658	0		1	ASTE006656
GO:0044265	cellular macromolecule catabolic process	biological_process	0.66129	1	1	53	164	9658	0		1	ASTE010640
GO:0006310	DNA recombination	biological_process	0.66342	1	1	53	163	9658	0		1	ASTE011526
GO:0003735	structural constituent of ribosome	molecular_function	0.66391	1	2	53	382	9658	0		2	ASTE011453,ASTE008182
GO:0051704	multi-organism process	biological_process	0.66515	1	6	53	1027	9658	0		6	ASTE010079,ASTE008757,ASTE006008,ASTE008182,ASTE004507,ASTE010640
GO:0005840	ribosome	cellular_component	0.6666	1	2	53	384	9658	0		2	ASTE008182,ASTE011453
GO:0022892	substrate-specific transporter activity	molecular_function	0.66996	1	6	53	1055	9658	2	ASTE010078,ASTE003745	4	ASTE008757,ASTE006008,ASTE010640,ASTE005078
GO:0051188	cofactor biosynthetic process	biological_process	0.68262	1	1	53	171	9658	0		1	ASTE006656
GO:0034061	DNA polymerase activity	molecular_function	0.68316	1	1	53	184	9658	0		1	ASTE014216
GO:0044425	membrane part	cellular_component	0.68497	1	13	53	2290	9658	0		13	ASTE010995,ASTE010013,ASTE002335,ASTE010245,ASTE010296,ASTE005624,ASTE006008,ASTE009535,ASTE008757,ASTE008792,ASTE010640,ASTE004175,ASTE005235
GO:0006091	generation of precursor metabolites and energy	biological_process	0.68563	1	1	53	173	9658	0		1	ASTE006656
GO:0048519	negative regulation of biological process	biological_process	0.6904	1	1	53	175	9658	0		1	ASTE008996
GO:0044403	symbiosis, encompassing mutualism through parasitism	biological_process	0.69071	1	3	53	546	9658	0		3	ASTE008182,ASTE006008,ASTE010079
GO:0016301	kinase activity	molecular_function	0.69173	1	3	53	526	9658	0		3	ASTE006008,ASTE010079,ASTE010640
GO:0019538	protein metabolic process	biological_process	0.69192	1	10	53	1830	9658	0		10	ASTE009034,ASTE007826,ASTE008182,ASTE011453,ASTE006008,ASTE010640,ASTE004507,ASTE010079,ASTE001413,ASTE005078
GO:0044419	interspecies interaction between organisms	biological_process	0.69271	1	3	53	548	9658	0		3	ASTE006008,ASTE010079,ASTE008182
GO:0051701	interaction with host	biological_process	0.69588	1	1	53	179	9658	0		1	ASTE006008
GO:0009055	electron carrier activity	molecular_function	0.69673	1	1	53	171	9658	0		1	ASTE010640
GO:0016772	transferase activity, transferring phosphorus-containing groups	molecular_function	0.70781	1	6	53	1072	9658	0		6	ASTE006656,ASTE014216,ASTE010640,ASTE002872,ASTE010079,ASTE006008
GO:0044764	multi-organism cellular process	biological_process	0.71827	1	3	53	571	9658	0		3	ASTE010079,ASTE006008,ASTE008182
GO:0006260	DNA replication	biological_process	0.71923	1	2	53	397	9658	0		2	ASTE014216,ASTE006008
GO:0005783	endoplasmic reticulum	cellular_component	0.72322	1	1	53	187	9658	0		1	ASTE010640
GO:0015075	ion transmembrane transporter activity	molecular_function	0.72939	1	5	53	956	9658	1	ASTE010078	4	ASTE006008,ASTE008757,ASTE010640,ASTE005078
GO:0050896	response to stimulus	biological_process	0.73194	1	9	53	1666	9658	0		9	ASTE011526,ASTE002335,ASTE005624,ASTE008996,ASTE002872,ASTE006008,ASTE005235,ASTE010640,ASTE004507
GO:0046873	metal ion transmembrane transporter activity	molecular_function	0.73933	1	2	53	409	9658	0		2	ASTE010640,ASTE006008
GO:0003924	GTPase activity	molecular_function	0.74844	1	1	53	213	9658	0		1	ASTE006008
GO:0016757	transferase activity, transferring glycosyl groups	molecular_function	0.75935	1	1	53	229	9658	0		1	ASTE011526
GO:0097367	carbohydrate derivative binding	molecular_function	0.75953	1	7	53	1318	9658	1	ASTE006082	6	ASTE005235,ASTE005787,ASTE005624,ASTE010640,ASTE007048,ASTE010079
GO:0051186	cofactor metabolic process	biological_process	0.7615	1	1	53	222	9658	0		1	ASTE006656
GO:0044763	single-organism cellular process	biological_process	0.76222	1	19	53	3502	9658	1	ASTE010078	18	ASTE011453,ASTE006008,ASTE008182,ASTE005235,ASTE010640,ASTE010079,ASTE010995,ASTE005624,ASTE010296,ASTE011715,ASTE011592,ASTE005787,ASTE006656,ASTE004901,ASTE001957,ASTE011526,ASTE005726,ASTE010013
GO:0022891	substrate-specific transmembrane transporter activity	molecular_function	0.76872	1	5	53	1000	9658	1	ASTE010078	4	ASTE006008,ASTE008757,ASTE010640,ASTE005078
GO:0019637	organophosphate metabolic process	biological_process	0.77132	1	2	53	445	9658	0		2	ASTE010640,ASTE006656
GO:0019693	ribose phosphate metabolic process	biological_process	0.7728	1	1	53	242	9658	0		1	ASTE006656
GO:0006399	tRNA metabolic process	biological_process	0.77394	1	1	53	226	9658	0		1	ASTE006656
GO:0016787	hydrolase activity	molecular_function	0.77544	1	12	53	2254	9658	1	ASTE010078	11	ASTE000822,ASTE006656,ASTE010640,ASTE009034,ASTE007826,ASTE006008,ASTE005078,ASTE004901,ASTE011526,ASTE001413,ASTE010079
GO:0001076	transcription factor activity, RNA polymerase II transcription factor binding	molecular_function	0.78394	1	1	53	227	9658	0		1	ASTE005624
GO:0001104	RNA polymerase II transcription cofactor activity	molecular_function	0.78394	1	1	53	227	9658	0		1	ASTE005624
GO:0016592	mediator complex	cellular_component	0.7881	1	1	53	230	9658	0		1	ASTE005624
GO:0006357	regulation of transcription from RNA polymerase II promoter	biological_process	0.78915	1	1	53	232	9658	0		1	ASTE005624
GO:0071704	organic substance metabolic process	biological_process	0.79744	1	26	53	4863	9658	2	ASTE010078,ASTE006082	24	ASTE011453,ASTE006008,ASTE008792,ASTE008182,ASTE009034,ASTE010640,ASTE005235,ASTE010079,ASTE007944,ASTE005624,ASTE010296,ASTE011715,ASTE002872,ASTE007826,ASTE004507,ASTE014216,ASTE006656,ASTE000822,ASTE005787,ASTE011526,ASTE001413,ASTE004901,ASTE005726,ASTE005078
GO:0006508	proteolysis	biological_process	0.79952	1	3	53	685	9658	0		3	ASTE010640,ASTE009034,ASTE001413
GO:0044711	single-organism biosynthetic process	biological_process	0.80087	1	4	53	864	9658	0		4	ASTE010640,ASTE006656,ASTE010079,ASTE004901
GO:0016746	transferase activity, transferring acyl groups	molecular_function	0.80134	1	1	53	239	9658	0		1	ASTE005729
GO:0000166	nucleotide binding	molecular_function	0.80167	1	7	53	1376	9658	0		7	ASTE007048,ASTE006008,ASTE010079,ASTE005787,ASTE010640,ASTE006656,ASTE005624
GO:1901265	nucleoside phosphate binding	molecular_function	0.80167	1	7	53	1376	9658	0		7	ASTE005624,ASTE006656,ASTE010640,ASTE005787,ASTE010079,ASTE006008,ASTE007048
GO:0008152	metabolic process	biological_process	0.80205	1	30	53	5603	9658	3	ASTE004682,ASTE006082,ASTE010078	27	ASTE007944,ASTE010296,ASTE005624,ASTE007781,ASTE001964,ASTE010079,ASTE010640,ASTE005235,ASTE011453,ASTE006008,ASTE008792,ASTE008182,ASTE009034,ASTE005726,ASTE002667,ASTE005078,ASTE011526,ASTE001413,ASTE004901,ASTE004507,ASTE006656,ASTE014216,ASTE000822,ASTE005787,ASTE011715,ASTE007826,ASTE002872
GO:0003779	actin binding	molecular_function	0.80324	1	1	53	206	9658	0		1	ASTE006008
GO:0019012	virion	cellular_component	0.80521	1	3	53	596	9658	0		3	ASTE010640,ASTE008996,ASTE008182
GO:0017076	purine nucleotide binding	molecular_function	0.80657	1	6	53	1197	9658	0		6	ASTE005787,ASTE010640,ASTE005624,ASTE007048,ASTE006008,ASTE010079
GO:0043170	macromolecule metabolic process	biological_process	0.81294	1	21	53	3996	9658	1	ASTE006082	20	ASTE010296,ASTE005624,ASTE010079,ASTE010640,ASTE005235,ASTE008182,ASTE008792,ASTE011453,ASTE006008,ASTE009034,ASTE005078,ASTE001413,ASTE011526,ASTE004901,ASTE006656,ASTE014216,ASTE004507,ASTE000822,ASTE007826,ASTE002872
GO:0003824	catalytic activity	molecular_function	0.81916	1	26	53	4892	9658	3	ASTE010078,ASTE004682,ASTE008207	23	ASTE005787,ASTE000822,ASTE006656,ASTE014216,ASTE004507,ASTE007826,ASTE002872,ASTE005729,ASTE011715,ASTE005078,ASTE005726,ASTE004901,ASTE001413,ASTE011526,ASTE010640,ASTE009034,ASTE008182,ASTE008792,ASTE006008,ASTE009535,ASTE006408,ASTE007781,ASTE010079
GO:0004871	signal transducer activity	molecular_function	0.82348	1	2	53	521	9658	0		2	ASTE006008,ASTE005624
GO:0016020	membrane	cellular_component	0.82505	1	18	53	3445	9658	1	ASTE010078	17	ASTE010245,ASTE010013,ASTE011526,ASTE005235,ASTE004175,ASTE010640,ASTE002886,ASTE008792,ASTE008757,ASTE009535,ASTE006008,ASTE005159,ASTE010296,ASTE005624,ASTE010995,ASTE002335,ASTE010079
GO:0005525	GTP binding	molecular_function	0.82557	1	1	53	268	9658	0		1	ASTE005624
GO:0032561	guanyl ribonucleotide binding	molecular_function	0.82788	1	1	53	270	9658	0		1	ASTE005624
GO:0036094	small molecule binding	molecular_function	0.83011	1	7	53	1422	9658	0		7	ASTE007048,ASTE010079,ASTE006008,ASTE005787,ASTE010640,ASTE005624,ASTE006656
GO:0034660	ncRNA metabolic process	biological_process	0.83098	1	1	53	275	9658	0		1	ASTE006656
GO:0005215	transporter activity	molecular_function	0.83163	1	6	53	1269	9658	2	ASTE010078,ASTE003745	4	ASTE008757,ASTE006008,ASTE010640,ASTE005078
GO:0004518	nuclease activity	molecular_function	0.83193	1	1	53	261	9658	0		1	ASTE010079
GO:0000989	transcription factor activity, transcription factor binding	molecular_function	0.83394	1	1	53	266	9658	0		1	ASTE005624
GO:0003712	transcription cofactor activity	molecular_function	0.83394	1	1	53	266	9658	0		1	ASTE005624
GO:0030529	ribonucleoprotein complex	cellular_component	0.83787	1	2	53	529	9658	0		2	ASTE008182,ASTE011453
GO:0009117	nucleotide metabolic process	biological_process	0.8415	1	1	53	304	9658	0		1	ASTE006656
GO:0019058	viral life cycle	biological_process	0.84342	1	1	53	285	9658	0		1	ASTE010079
GO:1990234	transferase complex	cellular_component	0.84394	1	1	53	290	9658	0		1	ASTE005624
GO:0060089	molecular transducer activity	molecular_function	0.84447	1	2	53	543	9658	0		2	ASTE006008,ASTE005624
GO:0006753	nucleoside phosphate metabolic process	biological_process	0.84615	1	1	53	309	9658	0		1	ASTE006656
GO:0006412	translation	biological_process	0.84982	1	2	53	544	9658	0		2	ASTE008182,ASTE011453
GO:0022857	transmembrane transporter activity	molecular_function	0.85184	1	5	53	1127	9658	1	ASTE010078	4	ASTE005078,ASTE010640,ASTE008757,ASTE006008
GO:0090407	organophosphate biosynthetic process	biological_process	0.8546	1	1	53	291	9658	0		1	ASTE010640
GO:0003674	molecular_function	molecular_function	0.85695	1	46	53	8567	9658	6	ASTE010148,ASTE004682,ASTE003745,ASTE010078,ASTE008207,ASTE006082	40	ASTE008757,ASTE011453,ASTE010995,ASTE007944,ASTE005624,ASTE010079,ASTE005787,ASTE007826,ASTE002132,ASTE011592,ASTE004901,ASTE011526,ASTE001413,ASTE005235,ASTE010640,ASTE006206,ASTE007048,ASTE009034,ASTE009535,ASTE006008,ASTE008792,ASTE008182,ASTE001964,ASTE006408,ASTE002335,ASTE007781,ASTE010296,ASTE000822,ASTE004507,ASTE014216,ASTE006656,ASTE002872,ASTE008996,ASTE011715,ASTE005729,ASTE005078,AST…
GO:0043043	peptide biosynthetic process	biological_process	0.8625	1	2	53	561	9658	0		2	ASTE008182,ASTE011453
GO:0006281	DNA repair	biological_process	0.86852	1	1	53	305	9658	0		1	ASTE011526
GO:0055086	nucleobase-containing small molecule metabolic process	biological_process	0.87088	1	1	53	334	9658	0		1	ASTE006656
GO:0043167	ion binding	molecular_function	0.87203	1	15	53	2976	9658	1	ASTE010078	14	ASTE001964,ASTE005624,ASTE001958,ASTE011526,ASTE010079,ASTE005787,ASTE006656,ASTE010640,ASTE004507,ASTE006206,ASTE007048,ASTE011592,ASTE006008,ASTE008757
GO:0055085	transmembrane transport	biological_process	0.87281	1	3	53	760	9658	1	ASTE010078	2	ASTE005624,ASTE006008
GO:0006518	peptide metabolic process	biological_process	0.87666	1	2	53	579	9658	0		2	ASTE011453,ASTE008182
GO:0008150	biological_process	biological_process	0.877	1	40	53	7563	9658	4	ASTE004682,ASTE003745,ASTE010078,ASTE006082	36	ASTE004175,ASTE011453,ASTE008757,ASTE010995,ASTE007944,ASTE005624,ASTE010079,ASTE005787,ASTE011592,ASTE007826,ASTE002667,ASTE001413,ASTE011526,ASTE004901,ASTE010640,ASTE005235,ASTE006008,ASTE008792,ASTE008182,ASTE007048,ASTE009034,ASTE002335,ASTE007781,ASTE010296,ASTE001964,ASTE004507,ASTE014216,ASTE006656,ASTE000822,ASTE011715,ASTE008996,ASTE002872,ASTE005726,ASTE010013,ASTE005078,ASTE001957
GO:0043604	amide biosynthetic process	biological_process	0.87929	1	2	53	591	9658	0		2	ASTE011453,ASTE008182
GO:0006974	cellular response to DNA damage stimulus	biological_process	0.88267	1	1	53	321	9658	0		1	ASTE011526
GO:0016070	RNA metabolic process	biological_process	0.88339	1	9	53	1940	9658	0		9	ASTE010296,ASTE005624,ASTE006656,ASTE004507,ASTE010640,ASTE008792,ASTE008182,ASTE006008,ASTE002872
GO:0006807	nitrogen compound metabolic process	biological_process	0.89048	1	17	53	3485	9658	1	ASTE006082	16	ASTE004901,ASTE011526,ASTE005726,ASTE002872,ASTE000822,ASTE004507,ASTE006656,ASTE014216,ASTE010296,ASTE005624,ASTE006008,ASTE011453,ASTE008182,ASTE008792,ASTE005235,ASTE010640
GO:0006366	transcription from RNA polymerase II promoter	biological_process	0.89242	1	1	53	335	9658	0		1	ASTE005624
GO:0043229	intracellular organelle	cellular_component	0.89371	1	12	53	2551	9658	0		12	ASTE011526,ASTE005624,ASTE010296,ASTE010245,ASTE002872,ASTE007048,ASTE006008,ASTE011453,ASTE008182,ASTE005787,ASTE010640,ASTE004175
GO:0033554	cellular response to stress	biological_process	0.89475	1	1	53	340	9658	0		1	ASTE011526
GO:0035639	purine ribonucleoside triphosphate binding	molecular_function	0.89495	1	5	53	1172	9658	0		5	ASTE010640,ASTE005624,ASTE005787,ASTE010079,ASTE007048
GO:0046914	transition metal ion binding	molecular_function	0.89524	1	5	53	1242	9658	0		5	ASTE006008,ASTE011592,ASTE001964,ASTE004507,ASTE005624
GO:0001883	purine nucleoside binding	molecular_function	0.89682	1	5	53	1176	9658	0		5	ASTE010640,ASTE005624,ASTE005787,ASTE010079,ASTE007048
GO:0032549	ribonucleoside binding	molecular_function	0.89682	1	5	53	1176	9658	0		5	ASTE005624,ASTE010640,ASTE005787,ASTE010079,ASTE007048
GO:0032550	purine ribonucleoside binding	molecular_function	0.89682	1	5	53	1176	9658	0		5	ASTE005624,ASTE010640,ASTE005787,ASTE010079,ASTE007048
GO:0032555	purine ribonucleotide binding	molecular_function	0.89767	1	5	53	1178	9658	0		5	ASTE005787,ASTE005624,ASTE010640,ASTE007048,ASTE010079
GO:0043603	cellular amide metabolic process	biological_process	0.90076	1	2	53	627	9658	0		2	ASTE011453,ASTE008182
GO:0001882	nucleoside binding	molecular_function	0.90246	1	5	53	1190	9658	0		5	ASTE010079,ASTE007048,ASTE005624,ASTE010640,ASTE005787
GO:0032553	ribonucleotide binding	molecular_function	0.9039	1	5	53	1191	9658	0		5	ASTE007048,ASTE010079,ASTE005787,ASTE010640,ASTE005624
GO:0098796	membrane protein complex	cellular_component	0.90427	1	2	53	567	9658	0		2	ASTE005624,ASTE004175
GO:0043226	organelle	cellular_component	0.90477	1	12	53	2587	9658	0		12	ASTE002872,ASTE007048,ASTE011453,ASTE006008,ASTE008182,ASTE005787,ASTE010640,ASTE004175,ASTE011526,ASTE010296,ASTE005624,ASTE010245
GO:0044238	primary metabolic process	biological_process	0.90568	1	23	53	4625	9658	1	ASTE010078	22	ASTE007826,ASTE002872,ASTE011715,ASTE005787,ASTE006656,ASTE014216,ASTE004507,ASTE004901,ASTE011526,ASTE001413,ASTE005078,ASTE005726,ASTE009034,ASTE008792,ASTE008182,ASTE006008,ASTE011453,ASTE010640,ASTE010079,ASTE010296,ASTE005624,ASTE007944
GO:0044707	single-multicellular organism process	biological_process	0.9065	1	1	53	366	9658	0		1	ASTE010296
GO:0015672	monovalent inorganic cation transport	biological_process	0.90787	1	1	53	372	9658	0		1	ASTE007781
GO:0043168	anion binding	molecular_function	0.91099	1	6	53	1397	9658	0		6	ASTE005787,ASTE010640,ASTE006656,ASTE005624,ASTE007048,ASTE010079
GO:0005515	protein binding	molecular_function	0.91226	1	13	53	2684	9658	1	ASTE010078	12	ASTE005624,ASTE010296,ASTE002335,ASTE010013,ASTE005729,ASTE006008,ASTE011453,ASTE007048,ASTE010640,ASTE004507,ASTE005787,ASTE005235
GO:0008092	cytoskeletal protein binding	molecular_function	0.91242	1	1	53	320	9658	0		1	ASTE006008
GO:0044423	virion part	cellular_component	0.91429	1	2	53	555	9658	0		2	ASTE008996,ASTE010640
GO:0003677	DNA binding	molecular_function	0.91443	1	6	53	1493	9658	0		6	ASTE010079,ASTE006008,ASTE002872,ASTE004507,ASTE010296,ASTE014216
GO:0005654	nucleoplasm	cellular_component	0.9168	1	1	53	373	9658	0		1	ASTE005624
GO:0044451	nucleoplasm part	cellular_component	0.9168	1	1	53	373	9658	0		1	ASTE005624
GO:0043234	protein complex	cellular_component	0.91747	1	6	53	1437	9658	0		6	ASTE011453,ASTE006008,ASTE010640,ASTE010296,ASTE005624,ASTE004175
GO:0005575	cellular_component	cellular_component	0.92075	1	30	53	5939	9658	2	ASTE010078,ASTE006082	28	ASTE005235,ASTE010640,ASTE004175,ASTE007048,ASTE002886,ASTE006008,ASTE011453,ASTE009535,ASTE008757,ASTE008792,ASTE008182,ASTE005159,ASTE010995,ASTE002335,ASTE010296,ASTE005624,ASTE010079,ASTE008637,ASTE005787,ASTE008996,ASTE002872,ASTE011592,ASTE005726,ASTE010013,ASTE002262,ASTE010245,ASTE011526,ASTE001957
GO:0005524	ATP binding	molecular_function	0.92078	1	4	53	1028	9658	0		4	ASTE007048,ASTE010079,ASTE005787,ASTE010640
GO:0019028	viral capsid	cellular_component	0.92157	1	1	53	346	9658	0		1	ASTE008996
GO:0010467	gene expression	biological_process	0.92174	1	10	53	2273	9658	0		10	ASTE011453,ASTE006008,ASTE008182,ASTE008792,ASTE002872,ASTE010640,ASTE004507,ASTE006656,ASTE010296,ASTE005624
GO:0044428	nuclear part	cellular_component	0.92181	1	2	53	633	9658	0		2	ASTE010296,ASTE005624
GO:0032559	adenyl ribonucleotide binding	molecular_function	0.92234	1	4	53	1032	9658	0		4	ASTE010640,ASTE005787,ASTE010079,ASTE007048
GO:0065007	biological regulation	biological_process	0.92344	1	11	53	2465	9658	0		11	ASTE001957,ASTE011526,ASTE010296,ASTE005624,ASTE010995,ASTE011592,ASTE006008,ASTE002872,ASTE008996,ASTE005787,ASTE005235
GO:0006259	DNA metabolic process	biological_process	0.92418	1	3	53	879	9658	0		3	ASTE006008,ASTE011526,ASTE014216
GO:0030554	adenyl nucleotide binding	molecular_function	0.92623	1	4	53	1046	9658	0		4	ASTE010079,ASTE007048,ASTE010640,ASTE005787
GO:0043231	intracellular membrane-bounded organelle	cellular_component	0.9313	1	9	53	2108	9658	0		9	ASTE011526,ASTE010245,ASTE005624,ASTE010296,ASTE002872,ASTE006008,ASTE005787,ASTE010640,ASTE004175
GO:0043227	membrane-bounded organelle	cellular_component	0.93243	1	9	53	2113	9658	0		9	ASTE010296,ASTE005624,ASTE010245,ASTE011526,ASTE005787,ASTE010640,ASTE004175,ASTE002872,ASTE006008
GO:0017111	nucleoside-triphosphatase activity	molecular_function	0.93257	1	2	53	632	9658	0		2	ASTE006656,ASTE006008
GO:0016462	pyrophosphatase activity	molecular_function	0.93442	1	2	53	638	9658	0		2	ASTE006008,ASTE006656
GO:0032501	multicellular organismal process	biological_process	0.93468	1	1	53	420	9658	0		1	ASTE010296
GO:1902494	catalytic complex	cellular_component	0.93649	1	1	53	401	9658	0		1	ASTE005624
GO:0044260	cellular macromolecule metabolic process	biological_process	0.93685	1	16	53	3462	9658	0		16	ASTE005078,ASTE004901,ASTE011526,ASTE006656,ASTE014216,ASTE004507,ASTE002872,ASTE007826,ASTE005624,ASTE010296,ASTE010079,ASTE010640,ASTE008792,ASTE008182,ASTE006008,ASTE011453
GO:0031323	regulation of cellular metabolic process	biological_process	0.93699	1	5	53	1347	9658	0		5	ASTE010296,ASTE005624,ASTE006008,ASTE011526,ASTE002872
GO:0034645	cellular macromolecule biosynthetic process	biological_process	0.93858	1	10	53	2346	9658	0		10	ASTE014216,ASTE010640,ASTE002872,ASTE008182,ASTE011453,ASTE006008,ASTE010296,ASTE005624,ASTE004901,ASTE010079
GO:0090304	nucleic acid metabolic process	biological_process	0.93875	1	11	53	2534	9658	0		11	ASTE005624,ASTE010296,ASTE011526,ASTE006656,ASTE014216,ASTE010640,ASTE004507,ASTE008792,ASTE008182,ASTE006008,ASTE002872
GO:0022890	inorganic cation transmembrane transporter activity	molecular_function	0.93997	1	2	53	689	9658	0		2	ASTE010640,ASTE006008
GO:0016818	hydrolase activity, acting on acid anhydrides, in phosphorus-containing anhydrides	molecular_function	0.94233	1	2	53	662	9658	0		2	ASTE006656,ASTE006008
GO:0009059	macromolecule biosynthetic process	biological_process	0.94451	1	10	53	2376	9658	0		10	ASTE008182,ASTE011453,ASTE006008,ASTE002872,ASTE014216,ASTE010640,ASTE010079,ASTE004901,ASTE005624,ASTE010296
GO:0019222	regulation of metabolic process	biological_process	0.94586	1	5	53	1389	9658	0		5	ASTE010296,ASTE005624,ASTE002872,ASTE011526,ASTE006008
GO:0031981	nuclear lumen	cellular_component	0.95571	1	1	53	470	9658	0		1	ASTE005624
GO:0008324	cation transmembrane transporter activity	molecular_function	0.95632	1	2	53	747	9658	0		2	ASTE010640,ASTE006008
GO:0044237	cellular metabolic process	biological_process	0.95691	1	20	53	4330	9658	0		20	ASTE005078,ASTE005726,ASTE004901,ASTE011526,ASTE005787,ASTE014216,ASTE006656,ASTE004507,ASTE007826,ASTE002872,ASTE011715,ASTE007781,ASTE005624,ASTE010296,ASTE010079,ASTE010640,ASTE008792,ASTE008182,ASTE011453,ASTE006008
GO:1901566	organonitrogen compound biosynthetic process	biological_process	0.95926	1	3	53	1025	9658	0		3	ASTE011453,ASTE008182,ASTE006656
GO:0016817	hydrolase activity, acting on acid anhydrides	molecular_function	0.95952	1	2	53	728	9658	0		2	ASTE006008,ASTE006656
GO:0006355	regulation of transcription, DNA-templated	biological_process	0.96106	1	4	53	1232	9658	0		4	ASTE006008,ASTE002872,ASTE010296,ASTE005624
GO:1903506	regulation of nucleic acid-templated transcription	biological_process	0.96106	1	4	53	1232	9658	0		4	ASTE006008,ASTE002872,ASTE010296,ASTE005624
GO:0043233	organelle lumen	cellular_component	0.96126	1	1	53	491	9658	0		1	ASTE005624
GO:0070013	intracellular organelle lumen	cellular_component	0.96126	1	1	53	491	9658	0		1	ASTE005624
GO:0051252	regulation of RNA metabolic process	biological_process	0.96129	1	4	53	1233	9658	0		4	ASTE006008,ASTE002872,ASTE010296,ASTE005624
GO:2001141	regulation of RNA biosynthetic process	biological_process	0.96129	1	4	53	1233	9658	0		4	ASTE006008,ASTE002872,ASTE005624,ASTE010296
GO:0032991	macromolecular complex	cellular_component	0.96134	1	7	53	1856	9658	0		7	ASTE011453,ASTE006008,ASTE008182,ASTE010640,ASTE010296,ASTE004175,ASTE005624
GO:0031974	membrane-enclosed lumen	cellular_component	0.96196	1	1	53	495	9658	0		1	ASTE005624
GO:2000112	regulation of cellular macromolecule biosynthetic process	biological_process	0.96381	1	4	53	1250	9658	0		4	ASTE010296,ASTE005624,ASTE002872,ASTE006008
GO:0009889	regulation of biosynthetic process	biological_process	0.96402	1	4	53	1251	9658	0		4	ASTE010296,ASTE005624,ASTE006008,ASTE002872
GO:0010556	regulation of macromolecule biosynthetic process	biological_process	0.96402	1	4	53	1251	9658	0		4	ASTE002872,ASTE006008,ASTE010296,ASTE005624
GO:0031326	regulation of cellular biosynthetic process	biological_process	0.96402	1	4	53	1251	9658	0		4	ASTE005624,ASTE010296,ASTE002872,ASTE006008
GO:0019219	regulation of nucleobase-containing compound metabolic process	biological_process	0.96459	1	4	53	1257	9658	0		4	ASTE002872,ASTE006008,ASTE005624,ASTE010296
GO:0010468	regulation of gene expression	biological_process	0.96491	1	4	53	1259	9658	0		4	ASTE006008,ASTE002872,ASTE005624,ASTE010296
GO:0006351	transcription, DNA-templated	biological_process	0.96561	1	5	53	1476	9658	0		5	ASTE005624,ASTE010296,ASTE010640,ASTE006008,ASTE002872
GO:0097659	nucleic acid-templated transcription	biological_process	0.96561	1	5	53	1476	9658	0		5	ASTE002872,ASTE006008,ASTE010640,ASTE010296,ASTE005624
GO:0051171	regulation of nitrogen compound metabolic process	biological_process	0.96568	1	4	53	1264	9658	0		4	ASTE005624,ASTE010296,ASTE002872,ASTE006008
GO:0007165	signal transduction	biological_process	0.96646	1	3	53	1039	9658	0		3	ASTE005235,ASTE005624,ASTE006008
GO:0005622	intracellular	cellular_component	0.96733	1	14	53	3292	9658	0		14	ASTE008182,ASTE008792,ASTE006008,ASTE011453,ASTE007048,ASTE002872,ASTE004175,ASTE010640,ASTE005787,ASTE011526,ASTE010296,ASTE010245,ASTE005624,ASTE005726
GO:0044424	intracellular part	cellular_component	0.96805	1	13	53	3107	9658	0		13	ASTE005726,ASTE010296,ASTE010245,ASTE005624,ASTE011526,ASTE010640,ASTE004175,ASTE005787,ASTE011453,ASTE006008,ASTE008182,ASTE002872,ASTE007048
GO:0032774	RNA biosynthetic process	biological_process	0.96821	1	5	53	1493	9658	0		5	ASTE010640,ASTE005624,ASTE010296,ASTE006008,ASTE002872
GO:0044700	single organism signaling	biological_process	0.96911	1	3	53	1055	9658	0		3	ASTE006008,ASTE005235,ASTE005624
GO:0023052	signaling	biological_process	0.96943	1	3	53	1057	9658	0		3	ASTE005624,ASTE005235,ASTE006008
GO:0009987	cellular process	biological_process	0.97099	1	28	53	5884	9658	1	ASTE010078	27	ASTE014216,ASTE006656,ASTE004507,ASTE005787,ASTE011592,ASTE011715,ASTE007826,ASTE002872,ASTE005726,ASTE010013,ASTE005078,ASTE011526,ASTE001957,ASTE004901,ASTE010640,ASTE005235,ASTE008792,ASTE008182,ASTE006008,ASTE011453,ASTE007048,ASTE010296,ASTE005624,ASTE007781,ASTE010995,ASTE001964,ASTE010079
GO:0060255	regulation of macromolecule metabolic process	biological_process	0.97261	1	4	53	1311	9658	0		4	ASTE010296,ASTE005624,ASTE002872,ASTE006008
GO:0051716	cellular response to stimulus	biological_process	0.97293	1	4	53	1322	9658	0		4	ASTE005235,ASTE005624,ASTE011526,ASTE006008
GO:0080090	regulation of primary metabolic process	biological_process	0.9734	1	4	53	1315	9658	0		4	ASTE005624,ASTE010296,ASTE002872,ASTE006008
GO:0007154	cell communication	biological_process	0.97393	1	3	53	1084	9658	0		3	ASTE006008,ASTE005235,ASTE005624
GO:0009058	biosynthetic process	biological_process	0.97458	1	12	53	2993	9658	0		12	ASTE011453,ASTE006008,ASTE008182,ASTE002872,ASTE010640,ASTE006656,ASTE014216,ASTE010079,ASTE004901,ASTE010296,ASTE005624,ASTE001964
GO:0006139	nucleobase-containing compound metabolic process	biological_process	0.97594	1	11	53	2796	9658	0		11	ASTE011526,ASTE005624,ASTE010296,ASTE006008,ASTE008182,ASTE008792,ASTE002872,ASTE004507,ASTE010640,ASTE014216,ASTE006656
GO:0005634	nucleus	cellular_component	0.97706	1	5	53	1563	9658	0		5	ASTE006008,ASTE002872,ASTE010296,ASTE005624,ASTE010245
GO:0019438	aromatic compound biosynthetic process	biological_process	0.97806	1	6	53	1793	9658	0		6	ASTE010640,ASTE006656,ASTE010296,ASTE005624,ASTE002872,ASTE006008
GO:0018130	heterocycle biosynthetic process	biological_process	0.97973	1	6	53	1810	9658	0		6	ASTE002872,ASTE006008,ASTE010296,ASTE006656,ASTE005624,ASTE010640
GO:0044271	cellular nitrogen compound biosynthetic process	biological_process	0.97991	1	8	53	2247	9658	0		8	ASTE005624,ASTE010296,ASTE011453,ASTE006008,ASTE008182,ASTE002872,ASTE010640,ASTE006656
GO:0003723	RNA binding	molecular_function	0.97994	1	1	53	588	9658	0		1	ASTE006008
GO:0044249	cellular biosynthetic process	biological_process	0.98085	1	11	53	2857	9658	0		11	ASTE005624,ASTE010296,ASTE010079,ASTE004901,ASTE014216,ASTE006656,ASTE010640,ASTE008182,ASTE006008,ASTE011453,ASTE002872
GO:1901362	organic cyclic compound biosynthetic process	biological_process	0.98261	1	6	53	1849	9658	0		6	ASTE010296,ASTE006656,ASTE005624,ASTE010640,ASTE002872,ASTE006008
GO:1901576	organic substance biosynthetic process	biological_process	0.98417	1	11	53	2913	9658	0		11	ASTE010640,ASTE006656,ASTE014216,ASTE002872,ASTE006008,ASTE011453,ASTE008182,ASTE010296,ASTE005624,ASTE004901,ASTE010079
GO:0005623	cell	cellular_component	0.98494	1	14	53	3489	9658	0		14	ASTE007048,ASTE002872,ASTE006008,ASTE011453,ASTE008182,ASTE008792,ASTE005787,ASTE010640,ASTE004175,ASTE011526,ASTE005726,ASTE005624,ASTE010296,ASTE010245
GO:0044464	cell part	cellular_component	0.98494	1	14	53	3489	9658	0		14	ASTE011526,ASTE005726,ASTE010296,ASTE005624,ASTE010245,ASTE007048,ASTE002872,ASTE011453,ASTE006008,ASTE008182,ASTE008792,ASTE005787,ASTE010640,ASTE004175
GO:0034654	nucleobase-containing compound biosynthetic process	biological_process	0.9854	1	5	53	1664	9658	0		5	ASTE005624,ASTE010296,ASTE010640,ASTE006008,ASTE002872
GO:0046483	heterocycle metabolic process	biological_process	0.98611	1	11	53	2931	9658	0		11	ASTE011526,ASTE005624,ASTE010296,ASTE008792,ASTE008182,ASTE006008,ASTE002872,ASTE006656,ASTE014216,ASTE010640,ASTE004507
GO:0006725	cellular aromatic compound metabolic process	biological_process	0.98623	1	11	53	2931	9658	0		11	ASTE011526,ASTE005624,ASTE010296,ASTE008182,ASTE008792,ASTE006008,ASTE002872,ASTE014216,ASTE006656,ASTE004507,ASTE010640
GO:0008270	zinc ion binding	molecular_function	0.98639	1	2	53	969	9658	0		2	ASTE005624,ASTE006008
GO:0005488	binding	molecular_function	0.98783	1	28	53	6073	9658	3	ASTE010078,ASTE010148,ASTE006082	25	ASTE011592,ASTE005729,ASTE002872,ASTE006656,ASTE014216,ASTE004507,ASTE005787,ASTE001958,ASTE011526,ASTE010013,ASTE011453,ASTE006008,ASTE008757,ASTE007048,ASTE010640,ASTE006206,ASTE005235,ASTE010079,ASTE010296,ASTE005624,ASTE007781,ASTE010995,ASTE002335,ASTE007944,ASTE001964
GO:1901360	organic cyclic compound metabolic process	biological_process	0.98812	1	11	53	2971	9658	0		11	ASTE011526,ASTE010296,ASTE005624,ASTE002872,ASTE008182,ASTE008792,ASTE006008,ASTE014216,ASTE006656,ASTE004507,ASTE010640
GO:0050789	regulation of biological process	biological_process	0.98833	1	8	53	2365	9658	0		8	ASTE005624,ASTE010296,ASTE011526,ASTE005787,ASTE005235,ASTE006008,ASTE002872,ASTE008996
GO:0034641	cellular nitrogen compound metabolic process	biological_process	0.99163	1	12	53	3261	9658	0		12	ASTE011526,ASTE010296,ASTE005624,ASTE006008,ASTE011453,ASTE008792,ASTE008182,ASTE002872,ASTE010640,ASTE004507,ASTE006656,ASTE014216
GO:1901363	heterocyclic compound binding	molecular_function	0.99241	1	12	53	3264	9658	0		12	ASTE006008,ASTE002872,ASTE007048,ASTE004507,ASTE010640,ASTE006656,ASTE014216,ASTE005787,ASTE010079,ASTE007944,ASTE005624,ASTE010296
GO:0097159	organic cyclic compound binding	molecular_function	0.99254	1	12	53	3269	9658	0		12	ASTE010079,ASTE007944,ASTE010296,ASTE005624,ASTE006008,ASTE007048,ASTE002872,ASTE010640,ASTE004507,ASTE014216,ASTE006656,ASTE005787
GO:0050794	regulation of cellular process	biological_process	0.99446	1	7	53	2312	9658	0		7	ASTE010296,ASTE005624,ASTE005787,ASTE005235,ASTE006008,ASTE011526,ASTE002872
GO:0003676	nucleic acid binding	molecular_function	0.99608	1	6	53	2194	9658	0		6	ASTE006008,ASTE010079,ASTE002872,ASTE004507,ASTE010296,ASTE014216

## Sheet: R_As19dvsS_As19d.DEG_GO_enrichm
GO_accession	Description	Term_type	Over_represented_pValue	Corrected_pValue	DEG_item	DEG_list	Bg_item	Bg_list	Up	Up_Gene_names	Down	Down_Gene_names
GO:0004799	thymidylate synthase activity	molecular_function	0.0020656	1	1	7	3	9658	1	ASTE011500	0
GO:0004499	N,N-dimethylaniline monooxygenase activity	molecular_function	0.0028089	1	1	7	4	9658	1	ASTE006656	0
GO:0006231	dTMP biosynthetic process	biological_process	0.0028158	1	1	7	4	9658	1	ASTE011500	0
GO:0042083	5,10-methylenetetrahydrofolate-dependent methyltransferase activity	molecular_function	0.0028158	1	1	7	4	9658	1	ASTE011500	0
GO:0046073	dTMP metabolic process	biological_process	0.0028158	1	1	7	4	9658	1	ASTE011500	0
GO:0008924	malate dehydrogenase (quinone) activity	molecular_function	0.0028574	1	1	7	4	9658	1	ASTE006656	0
GO:0016901	oxidoreductase activity, acting on the CH-OH group of donors, quinone or similar compound as acceptor	molecular_function	0.0036066	1	1	7	5	9658	1	ASTE006656	0
GO:0009157	deoxyribonucleoside monophosphate biosynthetic process	biological_process	0.004266	1	1	7	6	9658	1	ASTE011500	0
GO:0009162	deoxyribonucleoside monophosphate metabolic process	biological_process	0.004266	1	1	7	6	9658	1	ASTE011500	0
GO:0009176	pyrimidine deoxyribonucleoside monophosphate metabolic process	biological_process	0.004266	1	1	7	6	9658	1	ASTE011500	0
GO:0009177	pyrimidine deoxyribonucleoside monophosphate biosynthetic process	biological_process	0.004266	1	1	7	6	9658	1	ASTE011500	0
GO:0009221	pyrimidine deoxyribonucleotide biosynthetic process	biological_process	0.004266	1	1	7	6	9658	1	ASTE011500	0
GO:0009263	deoxyribonucleotide biosynthetic process	biological_process	0.004266	1	1	7	6	9658	1	ASTE011500	0
GO:0009265	2'-deoxyribonucleotide biosynthetic process	biological_process	0.004266	1	1	7	6	9658	1	ASTE011500	0
GO:0046385	deoxyribose phosphate biosynthetic process	biological_process	0.004266	1	1	7	6	9658	1	ASTE011500	0
GO:0016709	oxidoreductase activity, acting on paired donors, with incorporation or reduction of molecular oxygen, NAD(P)H as one donor, and incorporation of one atom of oxygen	molecular_function	0.006348	1	1	7	9	9658	1	ASTE006656	0
GO:0009129	pyrimidine nucleoside monophosphate metabolic process	biological_process	0.0064393	1	1	7	9	9658	1	ASTE011500	0
GO:0009130	pyrimidine nucleoside monophosphate biosynthetic process	biological_process	0.0064393	1	1	7	9	9658	1	ASTE011500	0
GO:0016742	hydroxymethyl-, formyl- and related transferase activity	molecular_function	0.0083401	1	1	7	12	9658	1	ASTE010779	0
GO:0006099	tricarboxylic acid cycle	biological_process	0.0083704	1	1	7	12	9658	1	ASTE006656	0
GO:0006101	citrate metabolic process	biological_process	0.0083704	1	1	7	12	9658	1	ASTE006656	0
GO:0051920	peroxiredoxin activity	molecular_function	0.0088936	1	1	7	12	9658	0		1	ASTE004682
GO:0072350	tricarboxylic acid metabolic process	biological_process	0.0091162	1	1	7	13	9658	1	ASTE006656	0
GO:0019354	siroheme biosynthetic process	biological_process	0.0091348	1	1	7	13	9658	1	ASTE006656	0
GO:0043115	precorrin-2 dehydrogenase activity	molecular_function	0.0091348	1	1	7	13	9658	1	ASTE006656	0
GO:0046156	siroheme metabolic process	biological_process	0.0091348	1	1	7	13	9658	1	ASTE006656	0
GO:0009219	pyrimidine deoxyribonucleotide metabolic process	biological_process	0.0094329	1	1	7	13	9658	1	ASTE011500	0
GO:0009262	deoxyribonucleotide metabolic process	biological_process	0.010177	1	1	7	14	9658	1	ASTE011500	0
GO:0009394	2'-deoxyribonucleotide metabolic process	biological_process	0.010177	1	1	7	14	9658	1	ASTE011500	0
GO:0019692	deoxyribose phosphate metabolic process	biological_process	0.010177	1	1	7	14	9658	1	ASTE011500	0
GO:0016615	malate dehydrogenase activity	molecular_function	0.010455	1	1	7	15	9658	1	ASTE006656	0
GO:0031099	regeneration	biological_process	0.010852	1	1	7	15	9658	0		1	ASTE010330
GO:0042246	tissue regeneration	biological_process	0.010852	1	1	7	15	9658	0		1	ASTE010330
GO:0048589	developmental growth	biological_process	0.010852	1	1	7	15	9658	0		1	ASTE010330
GO:0006221	pyrimidine nucleotide biosynthetic process	biological_process	0.011648	1	1	7	16	9658	1	ASTE011500	0
GO:0009060	aerobic respiration	biological_process	0.012291	1	1	7	18	9658	1	ASTE006656	0
GO:0004616	phosphogluconate dehydrogenase (decarboxylating) activity	molecular_function	0.012314	1	1	7	17	9658	1	ASTE006656	0
GO:0006783	heme biosynthetic process	biological_process	0.01264	1	1	7	18	9658	1	ASTE006656	0
GO:0050661	NADP binding	molecular_function	0.012828	1	1	7	18	9658	1	ASTE006656	0
GO:0006098	pentose-phosphate shunt	biological_process	0.013057	1	1	7	18	9658	1	ASTE006656	0
GO:0016741	transferase activity, transferring one-carbon groups	molecular_function	0.013444	1	2	7	263	9658	2	ASTE010779,ASTE011500	0
GO:0019682	glyceraldehyde-3-phosphate metabolic process	biological_process	0.013719	1	1	7	19	9658	1	ASTE006656	0
GO:0042168	heme metabolic process	biological_process	0.014126	1	1	7	20	9658	1	ASTE006656	0
GO:0051156	glucose 6-phosphate metabolic process	biological_process	0.01443	1	1	7	20	9658	1	ASTE006656	0
GO:0006081	cellular aldehyde metabolic process	biological_process	0.015618	1	1	7	22	9658	1	ASTE006656	0
GO:0006739	NADP metabolic process	biological_process	0.015958	1	1	7	22	9658	1	ASTE006656	0
GO:0004252	serine-type endopeptidase activity	molecular_function	0.016451	1	2	7	286	9658	1	ASTE006656	1	ASTE010330
GO:0006220	pyrimidine nucleotide metabolic process	biological_process	0.016782	1	1	7	23	9658	1	ASTE011500	0
GO:0016628	oxidoreductase activity, acting on the CH-CH group of donors, NAD or NADP as acceptor	molecular_function	0.017542	1	1	7	25	9658	1	ASTE006656	0
GO:0009117	nucleotide metabolic process	biological_process	0.018246	1	2	7	304	9658	2	ASTE011500,ASTE006656	0
GO:0006753	nucleoside phosphate metabolic process	biological_process	0.018821	1	2	7	309	9658	2	ASTE011500,ASTE006656	0
GO:0003857	3-hydroxyacyl-CoA dehydrogenase activity	molecular_function	0.019379	1	1	7	27	9658	1	ASTE006656	0
GO:0070008	serine-type exopeptidase activity	molecular_function	0.019659	1	1	7	28	9658	1	ASTE006656	0
GO:0055086	nucleobase-containing small molecule metabolic process	biological_process	0.021746	1	2	7	334	9658	2	ASTE011500,ASTE006656	0
GO:0016108	tetraterpenoid metabolic process	biological_process	0.022004	1	1	7	31	9658	1	ASTE006656	0
GO:0016109	tetraterpenoid biosynthetic process	biological_process	0.022004	1	1	7	31	9658	1	ASTE006656	0
GO:0016116	carotenoid metabolic process	biological_process	0.022004	1	1	7	31	9658	1	ASTE006656	0
GO:0016117	carotenoid biosynthetic process	biological_process	0.022004	1	1	7	31	9658	1	ASTE006656	0
GO:0008236	serine-type peptidase activity	molecular_function	0.023147	1	2	7	344	9658	1	ASTE006656	1	ASTE010330
GO:0017171	serine hydrolase activity	molecular_function	0.023147	1	2	7	344	9658	1	ASTE006656	1	ASTE010330
GO:0004497	monooxygenase activity	molecular_function	0.02382	1	1	7	34	9658	1	ASTE006656	0
GO:0055114	oxidation-reduction process	biological_process	0.024195	1	3	7	959	9658	2	ASTE010779,ASTE006656	1	ASTE004682
GO:0072528	pyrimidine-containing compound biosynthetic process	biological_process	0.024328	1	1	7	34	9658	1	ASTE011500	0
GO:0016684	oxidoreductase activity, acting on peroxide as acceptor	molecular_function	0.02499	1	1	7	35	9658	0		1	ASTE004682
GO:0006721	terpenoid metabolic process	biological_process	0.026168	1	1	7	37	9658	1	ASTE006656	0
GO:0016114	terpenoid biosynthetic process	biological_process	0.026168	1	1	7	37	9658	1	ASTE006656	0
GO:0040007	growth	biological_process	0.026306	1	1	7	37	9658	0		1	ASTE010330
GO:0009888	tissue development	biological_process	0.028057	1	1	7	40	9658	0		1	ASTE010330
GO:0016491	oxidoreductase activity	molecular_function	0.028496	1	3	7	1018	9658	2	ASTE006656,ASTE010779	1	ASTE004682
GO:1901566	organonitrogen compound biosynthetic process	biological_process	0.028693	1	3	7	1025	9658	3	ASTE009225,ASTE006656,ASTE011500	0
GO:0019362	pyridine nucleotide metabolic process	biological_process	0.030076	1	1	7	42	9658	1	ASTE006656	0
GO:0046496	nicotinamide nucleotide metabolic process	biological_process	0.030076	1	1	7	42	9658	1	ASTE006656	0
GO:0072524	pyridine-containing compound metabolic process	biological_process	0.032653	1	1	7	46	9658	1	ASTE006656	0
GO:0072527	pyrimidine-containing compound metabolic process	biological_process	0.033405	1	1	7	47	9658	1	ASTE011500	0
GO:0016209	antioxidant activity	molecular_function	0.034333	1	1	7	48	9658	0		1	ASTE004682
GO:0006720	isoprenoid metabolic process	biological_process	0.03443	1	1	7	49	9658	1	ASTE006656	0
GO:0008299	isoprenoid biosynthetic process	biological_process	0.03443	1	1	7	49	9658	1	ASTE006656	0
GO:0016485	protein processing	biological_process	0.036013	1	1	7	53	9658	1	ASTE010779	0
GO:0051604	protein maturation	biological_process	0.036013	1	1	7	53	9658	1	ASTE010779	0
GO:0019637	organophosphate metabolic process	biological_process	0.036934	1	2	7	445	9658	2	ASTE011500,ASTE006656	0
GO:0006733	oxidoreduction coenzyme metabolic process	biological_process	0.038504	1	1	7	54	9658	1	ASTE006656	0
GO:0042060	wound healing	biological_process	0.048907	1	1	7	71	9658	0		1	ASTE010330
GO:0006915	apoptotic process	biological_process	0.049112	1	1	7	71	9658	1	ASTE010779	0
GO:0012501	programmed cell death	biological_process	0.049112	1	1	7	71	9658	1	ASTE010779	0
GO:0004175	endopeptidase activity	molecular_function	0.050526	1	2	7	525	9658	1	ASTE006656	1	ASTE010330
GO:0009611	response to wounding	biological_process	0.050835	1	1	7	74	9658	0		1	ASTE010330
GO:0008219	cell death	biological_process	0.051033	1	1	7	74	9658	1	ASTE010779	0
GO:0016265	death	biological_process	0.051033	1	1	7	74	9658	1	ASTE010779	0
GO:0016627	oxidoreductase activity, acting on the CH-CH group of donors	molecular_function	0.054495	1	1	7	78	9658	1	ASTE006656	0
GO:0010467	gene expression	biological_process	0.054529	1	4	7	2273	9658	4	ASTE010779,ASTE009225,ASTE011500,ASTE006656	0
GO:0050660	flavin adenine dinucleotide binding	molecular_function	0.055912	1	1	7	80	9658	1	ASTE006656	0
GO:0006631	fatty acid metabolic process	biological_process	0.056928	1	1	7	82	9658	1	ASTE006656	0
GO:0003968	RNA-directed RNA polymerase activity	molecular_function	0.058874	1	1	7	85	9658	1	ASTE006656	0
GO:1901564	organonitrogen compound metabolic process	biological_process	0.060654	1	3	7	1361	9658	3	ASTE009225,ASTE011500,ASTE006656	0
GO:1901135	carbohydrate derivative metabolic process	biological_process	0.061779	1	2	7	588	9658	2	ASTE006656,ASTE011500	0
GO:0004197	cysteine-type endopeptidase activity	molecular_function	0.062213	1	1	7	90	9658	1	ASTE006656	0
GO:0044710	single-organism metabolic process	biological_process	0.065702	1	4	7	2399	9658	3	ASTE011500,ASTE006656,ASTE010779	1	ASTE004682
GO:0006779	porphyrin-containing compound biosynthetic process	biological_process	0.068539	1	1	7	101	9658	1	ASTE006656	0
GO:0045333	cellular respiration	biological_process	0.070674	1	1	7	103	9658	1	ASTE006656	0
GO:0006950	response to stress	biological_process	0.071747	1	2	7	645	9658	1	ASTE010779	1	ASTE010330
GO:0008234	cysteine-type peptidase activity	molecular_function	0.072274	1	1	7	105	9658	1	ASTE006656	0
GO:0008238	exopeptidase activity	molecular_function	0.073392	1	1	7	107	9658	1	ASTE006656	0
GO:0006778	porphyrin-containing compound metabolic process	biological_process	0.076764	1	1	7	113	9658	1	ASTE006656	0
GO:0006732	coenzyme metabolic process	biological_process	0.077304	1	1	7	111	9658	1	ASTE006656	0
GO:0015980	energy derivation by oxidation of organic compounds	biological_process	0.078564	1	1	7	115	9658	1	ASTE006656	0
GO:0046148	pigment biosynthetic process	biological_process	0.079749	1	1	7	118	9658	1	ASTE006656	0
GO:0032787	monocarboxylic acid metabolic process	biological_process	0.079803	1	1	7	116	9658	1	ASTE006656	0
GO:0070011	peptidase activity, acting on L-amino acid peptides	molecular_function	0.080349	1	2	7	683	9658	1	ASTE006656	1	ASTE010330
GO:0006508	proteolysis	biological_process	0.080983	1	2	7	685	9658	1	ASTE010779	1	ASTE010330
GO:0008033	tRNA processing	biological_process	0.083368	1	1	7	122	9658	1	ASTE006656	0
GO:0042440	pigment metabolic process	biological_process	0.084498	1	1	7	125	9658	1	ASTE006656	0
GO:0048856	anatomical structure development	biological_process	0.086816	1	1	7	127	9658	0		1	ASTE010330
GO:0008233	peptidase activity	molecular_function	0.09283	1	2	7	743	9658	1	ASTE006656	1	ASTE010330
GO:0009124	nucleoside monophosphate biosynthetic process	biological_process	0.093222	1	1	7	137	9658	1	ASTE011500	0
GO:0033014	tetrapyrrole biosynthetic process	biological_process	0.095601	1	1	7	142	9658	1	ASTE006656	0
GO:0016616	oxidoreductase activity, acting on the CH-OH group of donors, NAD or NADP as acceptor	molecular_function	0.095903	1	1	7	139	9658	1	ASTE006656	0
GO:0006796	phosphate-containing compound metabolic process	biological_process	0.096683	1	2	7	762	9658	2	ASTE006656,ASTE011500	0
GO:0006793	phosphorus metabolic process	biological_process	0.098502	1	2	7	770	9658	2	ASTE006656,ASTE011500	0
GO:0016705	oxidoreductase activity, acting on paired donors, with incorporation or reduction of molecular oxygen	molecular_function	0.10411	1	1	7	153	9658	1	ASTE006656	0
GO:0043170	macromolecule metabolic process	biological_process	0.10487	1	5	7	3996	9658	4	ASTE010779,ASTE009225,ASTE011500,ASTE006656	1	ASTE010330
GO:0033013	tetrapyrrole metabolic process	biological_process	0.10498	1	1	7	156	9658	1	ASTE006656	0
GO:0044281	small molecule metabolic process	biological_process	0.11008	1	2	7	818	9658	2	ASTE011500,ASTE006656	0
GO:0016614	oxidoreductase activity, acting on CH-OH group of donors	molecular_function	0.11252	1	1	7	164	9658	1	ASTE006656	0
GO:0051188	cofactor biosynthetic process	biological_process	0.11476	1	1	7	171	9658	1	ASTE006656	0
GO:0034470	ncRNA processing	biological_process	0.11558	1	1	7	171	9658	1	ASTE006656	0
GO:0006091	generation of precursor metabolites and energy	biological_process	0.1167	1	1	7	173	9658	1	ASTE006656	0
GO:0044711	single-organism biosynthetic process	biological_process	0.12033	1	2	7	864	9658	2	ASTE006656,ASTE011500	0
GO:0019538	protein metabolic process	biological_process	0.12584	1	3	7	1830	9658	2	ASTE009225,ASTE010779	1	ASTE010330
GO:0008152	metabolic process	biological_process	0.12861	1	6	7	5603	9658	4	ASTE009225,ASTE010779,ASTE006656,ASTE011500	2	ASTE010330,ASTE004682
GO:0009165	nucleotide biosynthetic process	biological_process	0.12887	1	1	7	192	9658	1	ASTE011500	0
GO:0009123	nucleoside monophosphate metabolic process	biological_process	0.1314	1	1	7	196	9658	1	ASTE011500	0
GO:1901293	nucleoside phosphate biosynthetic process	biological_process	0.13141	1	1	7	196	9658	1	ASTE011500	0
GO:0009058	biosynthetic process	biological_process	0.133	1	4	7	2993	9658	4	ASTE009225,ASTE010779,ASTE011500,ASTE006656	0
GO:0016740	transferase activity	molecular_function	0.13475	1	3	7	1895	9658	3	ASTE011500,ASTE006656,ASTE010779	0
GO:0007155	cell adhesion	biological_process	0.13908	1	1	7	212	9658	0		1	ASTE010330
GO:0050662	coenzyme binding	molecular_function	0.14704	1	1	7	218	9658	1	ASTE006656	0
GO:0051186	cofactor metabolic process	biological_process	0.14767	1	1	7	222	9658	1	ASTE006656	0
GO:0001076	transcription factor activity, RNA polymerase II transcription factor binding	molecular_function	0.14859	1	1	7	227	9658	1	ASTE011500	0
GO:0001104	RNA polymerase II transcription cofactor activity	molecular_function	0.14859	1	1	7	227	9658	1	ASTE011500	0
GO:0006399	tRNA metabolic process	biological_process	0.14938	1	1	7	226	9658	1	ASTE006656	0
GO:0022610	biological adhesion	biological_process	0.1494	1	1	7	229	9658	0		1	ASTE010330
GO:0016592	mediator complex	cellular_component	0.1504	1	1	7	230	9658	1	ASTE011500	0
GO:0006357	regulation of transcription from RNA polymerase II promoter	biological_process	0.15176	1	1	7	232	9658	1	ASTE011500	0
GO:0034062	RNA polymerase activity	molecular_function	0.15439	1	1	7	235	9658	1	ASTE006656	0
GO:0019693	ribose phosphate metabolic process	biological_process	0.16061	1	1	7	242	9658	1	ASTE006656	0
GO:0008168	methyltransferase activity	molecular_function	0.16134	1	1	7	246	9658	1	ASTE011500	0
GO:0044767	single-organism developmental process	biological_process	0.17148	1	1	7	262	9658	0		1	ASTE010330
GO:0000989	transcription factor activity, transcription factor binding	molecular_function	0.17228	1	1	7	266	9658	1	ASTE011500	0
GO:0003712	transcription cofactor activity	molecular_function	0.17228	1	1	7	266	9658	1	ASTE011500	0
GO:0034660	ncRNA metabolic process	biological_process	0.17959	1	1	7	275	9658	1	ASTE006656	0
GO:0044699	single-organism process	biological_process	0.18154	1	5	7	4600	9658	3	ASTE011500,ASTE006656,ASTE010779	2	ASTE004682,ASTE010330
GO:0032502	developmental process	biological_process	0.18396	1	1	7	284	9658	0		1	ASTE010330
GO:0008610	lipid biosynthetic process	biological_process	0.18554	1	1	7	284	9658	1	ASTE006656	0
GO:0044238	primary metabolic process	biological_process	0.18557	1	5	7	4625	9658	4	ASTE011500,ASTE006656,ASTE010779,ASTE009225	1	ASTE010330
GO:0090407	organophosphate biosynthetic process	biological_process	0.18834	1	1	7	291	9658	1	ASTE011500	0
GO:0048037	cofactor binding	molecular_function	0.18933	1	1	7	286	9658	1	ASTE006656	0
GO:0043565	sequence-specific DNA binding	molecular_function	0.19048	1	1	7	289	9658	0		1	ASTE001658
GO:0000988	transcription factor activity, protein binding	molecular_function	0.20067	1	1	7	314	9658	1	ASTE011500	0
GO:0044271	cellular nitrogen compound biosynthetic process	biological_process	0.20073	1	3	7	2247	9658	3	ASTE006656,ASTE011500,ASTE009225	0
GO:0006974	cellular response to DNA damage stimulus	biological_process	0.20681	1	1	7	321	9658	1	ASTE010779	0
GO:0006366	transcription from RNA polymerase II promoter	biological_process	0.21331	1	1	7	335	9658	1	ASTE011500	0
GO:0044255	cellular lipid metabolic process	biological_process	0.2166	1	1	7	337	9658	1	ASTE006656	0
GO:0033554	cellular response to stress	biological_process	0.2179	1	1	7	340	9658	1	ASTE010779	0
GO:0071704	organic substance metabolic process	biological_process	0.22395	1	5	7	4863	9658	4	ASTE009225,ASTE010779,ASTE006656,ASTE011500	1	ASTE010330
GO:0003824	catalytic activity	molecular_function	0.22877	1	5	7	4892	9658	3	ASTE010779,ASTE011500,ASTE006656	2	ASTE004682,ASTE010330
GO:1901137	carbohydrate derivative biosynthetic process	biological_process	0.22983	1	1	7	361	9658	1	ASTE011500	0
GO:0005654	nucleoplasm	cellular_component	0.23486	1	1	7	373	9658	1	ASTE011500	0
GO:0044451	nucleoplasm part	cellular_component	0.23486	1	1	7	373	9658	1	ASTE011500	0
GO:0003735	structural constituent of ribosome	molecular_function	0.24335	1	1	7	382	9658	1	ASTE009225	0
GO:0005840	ribosome	cellular_component	0.24448	1	1	7	384	9658	1	ASTE009225	0
GO:0006396	RNA processing	biological_process	0.25629	1	1	7	410	9658	1	ASTE006656	0
GO:0019752	carboxylic acid metabolic process	biological_process	0.2746	1	1	7	442	9658	1	ASTE006656	0
GO:0043436	oxoacid metabolic process	biological_process	0.2746	1	1	7	442	9658	1	ASTE006656	0
GO:0006082	organic acid metabolic process	biological_process	0.2751	1	1	7	443	9658	1	ASTE006656	0
GO:0031981	nuclear lumen	cellular_component	0.28808	1	1	7	470	9658	1	ASTE011500	0
GO:0016779	nucleotidyltransferase activity	molecular_function	0.29073	1	1	7	474	9658	1	ASTE006656	0
GO:0043233	organelle lumen	cellular_component	0.29919	1	1	7	491	9658	1	ASTE011500	0
GO:0070013	intracellular organelle lumen	cellular_component	0.29919	1	1	7	491	9658	1	ASTE011500	0
GO:0031974	membrane-enclosed lumen	cellular_component	0.30139	1	1	7	495	9658	1	ASTE011500	0
GO:0006629	lipid metabolic process	biological_process	0.31337	1	1	7	514	9658	1	ASTE006656	0
GO:0030529	ribonucleoprotein complex	cellular_component	0.32116	1	1	7	529	9658	1	ASTE009225	0
GO:0006412	translation	biological_process	0.32923	1	1	7	544	9658	1	ASTE009225	0
GO:0044249	cellular biosynthetic process	biological_process	0.33293	1	3	7	2857	9658	3	ASTE006656,ASTE011500,ASTE009225	0
GO:0050896	response to stimulus	biological_process	0.33741	1	2	7	1666	9658	1	ASTE010779	1	ASTE010330
GO:0043043	peptide biosynthetic process	biological_process	0.33774	1	1	7	561	9658	1	ASTE009225	0
GO:1901576	organic substance biosynthetic process	biological_process	0.34622	1	3	7	2913	9658	3	ASTE006656,ASTE011500,ASTE009225	0
GO:0006518	peptide metabolic process	biological_process	0.34651	1	1	7	579	9658	1	ASTE009225	0
GO:0043604	amide biosynthetic process	biological_process	0.35292	1	1	7	591	9658	1	ASTE009225	0
GO:0017111	nucleoside-triphosphatase activity	molecular_function	0.36777	1	1	7	632	9658	1	ASTE006656	0
GO:0044428	nuclear part	cellular_component	0.36972	1	1	7	633	9658	1	ASTE011500	0
GO:0043603	cellular amide metabolic process	biological_process	0.37028	1	1	7	627	9658	1	ASTE009225	0
GO:0016462	pyrophosphatase activity	molecular_function	0.3707	1	1	7	638	9658	1	ASTE006656	0
GO:0019438	aromatic compound biosynthetic process	biological_process	0.37366	1	2	7	1793	9658	2	ASTE011500,ASTE006656	0
GO:0018130	heterocycle biosynthetic process	biological_process	0.37845	1	2	7	1810	9658	2	ASTE006656,ASTE011500	0
GO:0016818	hydrolase activity, acting on acid anhydrides, in phosphorus-containing anhydrides	molecular_function	0.38217	1	1	7	662	9658	1	ASTE006656	0
GO:1901362	organic cyclic compound biosynthetic process	biological_process	0.38983	1	2	7	1849	9658	2	ASTE006656,ASTE011500	0
GO:0032991	macromolecular complex	cellular_component	0.39122	1	2	7	1856	9658	2	ASTE011500,ASTE009225	0
GO:0016021	integral component of membrane	cellular_component	0.4018	1	2	7	1888	9658	1	ASTE010779	1	ASTE010330
GO:0031224	intrinsic component of membrane	cellular_component	0.41095	1	2	7	1920	9658	1	ASTE010779	1	ASTE010330
GO:0016817	hydrolase activity, acting on acid anhydrides	molecular_function	0.41277	1	1	7	728	9658	1	ASTE006656	0
GO:0016070	RNA metabolic process	biological_process	0.41507	1	2	7	1940	9658	2	ASTE011500,ASTE006656	0
GO:0003674	molecular_function	molecular_function	0.42304	1	7	7	8567	9658	4	ASTE009225,ASTE010779,ASTE006656,ASTE011500	3	ASTE010330,ASTE004682,ASTE001658
GO:0043232	intracellular non-membrane-bounded organelle	cellular_component	0.42697	1	1	7	755	9658	1	ASTE009225	0
GO:0034641	cellular nitrogen compound metabolic process	biological_process	0.42828	1	3	7	3261	9658	3	ASTE009225,ASTE011500,ASTE006656	0
GO:0043228	non-membrane-bounded organelle	cellular_component	0.43437	1	1	7	772	9658	1	ASTE009225	0
GO:0005622	intracellular	cellular_component	0.43501	1	3	7	3292	9658	2	ASTE009225,ASTE011500	1	ASTE001658
GO:0005198	structural molecule activity	molecular_function	0.4367	1	1	7	774	9658	1	ASTE009225	0
GO:0005575	cellular_component	cellular_component	0.4406	1	5	7	5939	9658	3	ASTE011500,ASTE009225,ASTE010779	2	ASTE001658,ASTE010330
GO:0044260	cellular macromolecule metabolic process	biological_process	0.47508	1	3	7	3462	9658	3	ASTE011500,ASTE006656,ASTE009225	0
GO:0005623	cell	cellular_component	0.48118	1	3	7	3489	9658	2	ASTE009225,ASTE011500	1	ASTE001658
GO:0044464	cell part	cellular_component	0.48118	1	3	7	3489	9658	2	ASTE011500,ASTE009225	1	ASTE001658
GO:0006807	nitrogen compound metabolic process	biological_process	0.48165	1	3	7	3485	9658	3	ASTE011500,ASTE006656,ASTE009225	0
GO:0044763	single-organism cellular process	biological_process	0.48521	1	3	7	3502	9658	3	ASTE006656,ASTE011500,ASTE010779	0
GO:0016787	hydrolase activity	molecular_function	0.5021	1	2	7	2254	9658	1	ASTE006656	1	ASTE010330
GO:0044425	membrane part	cellular_component	0.51201	1	2	7	2290	9658	1	ASTE010779	1	ASTE010330
GO:0008150	biological_process	biological_process	0.51982	1	6	7	7563	9658	4	ASTE011500,ASTE006656,ASTE010779,ASTE009225	2	ASTE004682,ASTE010330
GO:0034645	cellular macromolecule biosynthetic process	biological_process	0.5268	1	2	7	2346	9658	2	ASTE009225,ASTE011500	0
GO:0009059	macromolecule biosynthetic process	biological_process	0.53467	1	2	7	2376	9658	2	ASTE009225,ASTE011500	0
GO:0016772	transferase activity, transferring phosphorus-containing groups	molecular_function	0.5517	1	1	7	1072	9658	1	ASTE006656	0
GO:0090304	nucleic acid metabolic process	biological_process	0.57482	1	2	7	2534	9658	2	ASTE006656,ASTE011500	0
GO:0043229	intracellular organelle	cellular_component	0.57892	1	2	7	2551	9658	2	ASTE009225,ASTE011500	0
GO:0044444	cytoplasmic part	cellular_component	0.58652	1	1	7	1163	9658	1	ASTE009225	0
GO:0043226	organelle	cellular_component	0.58776	1	2	7	2587	9658	2	ASTE011500,ASTE009225	0
GO:0006355	regulation of transcription, DNA-templated	biological_process	0.60724	1	1	7	1232	9658	1	ASTE011500	0
GO:1903506	regulation of nucleic acid-templated transcription	biological_process	0.60724	1	1	7	1232	9658	1	ASTE011500	0
GO:0051252	regulation of RNA metabolic process	biological_process	0.60754	1	1	7	1233	9658	1	ASTE011500	0
GO:2001141	regulation of RNA biosynthetic process	biological_process	0.60754	1	1	7	1233	9658	1	ASTE011500	0
GO:2000112	regulation of cellular macromolecule biosynthetic process	biological_process	0.61305	1	1	7	1250	9658	1	ASTE011500	0
GO:0009889	regulation of biosynthetic process	biological_process	0.61335	1	1	7	1251	9658	1	ASTE011500	0
GO:0010556	regulation of macromolecule biosynthetic process	biological_process	0.61335	1	1	7	1251	9658	1	ASTE011500	0
GO:0031326	regulation of cellular biosynthetic process	biological_process	0.61335	1	1	7	1251	9658	1	ASTE011500	0
GO:0019219	regulation of nucleobase-containing compound metabolic process	biological_process	0.61541	1	1	7	1257	9658	1	ASTE011500	0
GO:0010468	regulation of gene expression	biological_process	0.61604	1	1	7	1259	9658	1	ASTE011500	0
GO:0044446	intracellular organelle part	cellular_component	0.61731	1	1	7	1268	9658	1	ASTE011500	0
GO:0051171	regulation of nitrogen compound metabolic process	biological_process	0.61761	1	1	7	1264	9658	1	ASTE011500	0
GO:0044422	organelle part	cellular_component	0.62231	1	1	7	1284	9658	1	ASTE011500	0
GO:0060255	regulation of macromolecule metabolic process	biological_process	0.63206	1	1	7	1311	9658	1	ASTE011500	0
GO:0080090	regulation of primary metabolic process	biological_process	0.63316	1	1	7	1315	9658	1	ASTE011500	0
GO:0044267	cellular protein metabolic process	biological_process	0.63394	1	1	7	1314	9658	1	ASTE009225	0
GO:0051716	cellular response to stimulus	biological_process	0.6358	1	1	7	1322	9658	1	ASTE010779	0
GO:0006139	nucleobase-containing compound metabolic process	biological_process	0.63803	1	2	7	2796	9658	2	ASTE011500,ASTE006656	0
GO:0031323	regulation of cellular metabolic process	biological_process	0.64295	1	1	7	1347	9658	1	ASTE011500	0
GO:0000166	nucleotide binding	molecular_function	0.6496	1	1	7	1376	9658	1	ASTE006656	0
GO:1901265	nucleoside phosphate binding	molecular_function	0.6496	1	1	7	1376	9658	1	ASTE006656	0
GO:0043168	anion binding	molecular_function	0.65518	1	1	7	1397	9658	1	ASTE006656	0
GO:0019222	regulation of metabolic process	biological_process	0.65545	1	1	7	1389	9658	1	ASTE011500	0
GO:0036094	small molecule binding	molecular_function	0.66254	1	1	7	1422	9658	1	ASTE006656	0
GO:0043234	protein complex	cellular_component	0.66716	1	1	7	1437	9658	1	ASTE011500	0
GO:0006725	cellular aromatic compound metabolic process	biological_process	0.66815	1	2	7	2931	9658	2	ASTE006656,ASTE011500	0
GO:0046483	heterocycle metabolic process	biological_process	0.66817	1	2	7	2931	9658	2	ASTE006656,ASTE011500	0
GO:0044237	cellular metabolic process	biological_process	0.66987	1	3	7	4330	9658	3	ASTE009225,ASTE006656,ASTE011500	0
GO:1901360	organic cyclic compound metabolic process	biological_process	0.67694	1	2	7	2971	9658	2	ASTE006656,ASTE011500	0
GO:0006351	transcription, DNA-templated	biological_process	0.67899	1	1	7	1476	9658	1	ASTE011500	0
GO:0097659	nucleic acid-templated transcription	biological_process	0.67899	1	1	7	1476	9658	1	ASTE011500	0
GO:0032774	RNA biosynthetic process	biological_process	0.68354	1	1	7	1493	9658	1	ASTE011500	0
GO:0003677	DNA binding	molecular_function	0.68436	1	1	7	1493	9658	0		1	ASTE001658
GO:0005737	cytoplasm	cellular_component	0.69546	1	1	7	1530	9658	1	ASTE009225	0
GO:0005634	nucleus	cellular_component	0.70151	1	1	7	1563	9658	1	ASTE011500	0
GO:0044424	intracellular part	cellular_component	0.70509	1	2	7	3107	9658	2	ASTE009225,ASTE011500	0
GO:0009987	cellular process	biological_process	0.71738	1	4	7	5884	9658	4	ASTE006656,ASTE011500,ASTE009225,ASTE010779	0
GO:0034654	nucleobase-containing compound biosynthetic process	biological_process	0.72648	1	1	7	1664	9658	1	ASTE011500	0
GO:1901363	heterocyclic compound binding	molecular_function	0.73597	1	2	7	3264	9658	1	ASTE006656	1	ASTE001658
GO:0097159	organic cyclic compound binding	molecular_function	0.73695	1	2	7	3269	9658	1	ASTE006656	1	ASTE001658
GO:0016020	membrane	cellular_component	0.76888	1	2	7	3445	9658	1	ASTE010779	1	ASTE010330
GO:0043231	intracellular membrane-bounded organelle	cellular_component	0.81522	1	1	7	2108	9658	1	ASTE011500	0
GO:0043227	membrane-bounded organelle	cellular_component	0.81606	1	1	7	2113	9658	1	ASTE011500	0
GO:0003676	nucleic acid binding	molecular_function	0.83025	1	1	7	2194	9658	0		1	ASTE001658
GO:0050794	regulation of cellular process	biological_process	0.84724	1	1	7	2312	9658	1	ASTE011500	0
GO:0050789	regulation of biological process	biological_process	0.85466	1	1	7	2365	9658	1	ASTE011500	0
GO:0065007	biological regulation	biological_process	0.86769	1	1	7	2465	9658	1	ASTE011500	0
GO:0043167	ion binding	molecular_function	0.91985	1	1	7	2976	9658	1	ASTE006656	0
GO:0005488	binding	molecular_function	0.98637	1	2	7	6073	9658	1	ASTE006656	1	ASTE001658
