# Supplementary material for: Differential gene expression in Anopheles stephensi following infection with drug-resistant Plasmodium yoelii
Source: Parasit Vectors. 2017 Aug 29;10:401. doi: 10.1186/s13071-017-2326-y (PMC5576267; doi:10.1186/s13071-017-2326-y)
Supplement: Supplementary file 4 — KEGG analysis of differentially expressed genes: (A) R-As24h vs S-As24h; (B) R-As13d vs S-As13d; (C) R-As19d vs S-As19d. (XLS 34 kb) [file 13071_2017_2326_MOESM4_ESM.xls]

## Sheet: R_As24hvsS_As24h_all.DEG_KEGG_p
##Databases: KEGG PATHWAY
##Statistical test method: hypergeometric test / Fisher's exact test
##FDR correction method: Benjamini and Hochberg
#Term	Database	ID	Input number	Background number	P-Value	Corrected P-Value	Input	KEGG_ID/KO	Entrez_ID	Hyperlink
Nitrogen metabolism	KEGG PATHWAY	aga00910	1	12	0.00307256	0.00307256	ASTE010015	aga:AgaP_AGAP002359|	1273605|	http://www.genome.jp/kegg-bin/show_pathway?aga00910/aga:AgaP_AGAP002359%09red
#Term	Database	ID	Input number	Background number	P-Value	Corrected P-Value	Input	KEGG_ID/KO	Entrez_ID	Hyperlink
#Term	Database	ID	Input number	Background number	P-Value	Corrected P-Value	Input	KEGG_ID/KO	Entrez_ID	Hyperlink

## Sheet: R_As13dvsS_As13d_all.DEG_KEGG_p
##Databases: KEGG PATHWAY
##Statistical test method: hypergeometric test / Fisher's exact test
##FDR correction method: Benjamini and Hochberg
#Term	Database	ID	Input number	Background number	P-Value	Corrected P-Value	Input	KEGG_ID/KO	Entrez_ID	Hyperlink
Phototransduction - fly	KEGG PATHWAY	aga04745	3	25	0.00110907	0.0199633	ASTE005787|ASTE005788|ASTE010078	aga:AgaP_AGAP011516|aga:AgaP_AGAP011516|aga:AgaP_AGAP010630|	1275974|1275974|1269213|	http://www.genome.jp/kegg-bin/show_pathway?aga04745/aga:AgaP_AGAP010630%09red/aga:AgaP_AGAP011516%09red
Carbon metabolism	KEGG PATHWAY	aga01200	3	76	0.0206659	0.158318	ASTE005726|ASTE011526|ASTE002667	aga:AgaP_AGAP001124|aga:AgaP_AGAP012247|aga:AgaP_AGAP007852|	1282039|1280442|1278105|	http://www.genome.jp/kegg-bin/show_pathway?aga01200/aga:AgaP_AGAP001124%09red/aga:AgaP_AGAP012247%09red/aga:AgaP_AGAP007852%09red
Glycine, serine and threonine metabolism	KEGG PATHWAY	aga00260	2	32	0.0263864	0.158318	ASTE005726|ASTE011526	aga:AgaP_AGAP001124|aga:AgaP_AGAP012247|	1282039|1280442|	http://www.genome.jp/kegg-bin/show_pathway?aga00260/aga:AgaP_AGAP001124%09red/aga:AgaP_AGAP012247%09red
Biosynthesis of amino acids	KEGG PATHWAY	aga01230	2	50	0.057388	0.190166	ASTE011526|ASTE002667	aga:AgaP_AGAP012247|aga:AgaP_AGAP007852|	1280442|1278105|	http://www.genome.jp/kegg-bin/show_pathway?aga01230/aga:AgaP_AGAP007852%09red/aga:AgaP_AGAP012247%09red
Hippo signaling pathway - fly	KEGG PATHWAY	aga04391	2	52	0.061365	0.190166	ASTE005787|ASTE005788	aga:AgaP_AGAP011516|aga:AgaP_AGAP011516|	1275974|1275974|	http://www.genome.jp/kegg-bin/show_pathway?aga04391/aga:AgaP_AGAP011516%09red
Phagosome	KEGG PATHWAY	aga04145	2	53	0.0633885	0.190166	ASTE005787|ASTE005788	aga:AgaP_AGAP011516|aga:AgaP_AGAP011516|	1275974|1275974|	http://www.genome.jp/kegg-bin/show_pathway?aga04145/aga:AgaP_AGAP011516%09red
Phenylalanine metabolism	KEGG PATHWAY	aga00360	1	10	0.0796486	0.192706	ASTE004682	aga:AgaP_AGAP011824|	1280823|	http://www.genome.jp/kegg-bin/show_pathway?aga00360/aga:AgaP_AGAP011824%09red
One carbon pool by folate	KEGG PATHWAY	aga00670	1	12	0.0934542	0.192706	ASTE005726	aga:AgaP_AGAP001124|	1282039|	http://www.genome.jp/kegg-bin/show_pathway?aga00670/aga:AgaP_AGAP001124%09red
2-Oxocarboxylic acid metabolism	KEGG PATHWAY	aga01210	1	13	0.100282	0.192706	ASTE002667	aga:AgaP_AGAP007852|	1278105|	http://www.genome.jp/kegg-bin/show_pathway?aga01210/aga:AgaP_AGAP007852%09red
Folate biosynthesis	KEGG PATHWAY	aga00790	1	14	0.107059	0.192706	ASTE004901	aga:AgaP_AGAP006670|	1277260|	http://www.genome.jp/kegg-bin/show_pathway?aga00790/aga:AgaP_AGAP006670%09red
Glyoxylate and dicarboxylate metabolism	KEGG PATHWAY	aga00630	1	19	0.140212	0.229437	ASTE002667	aga:AgaP_AGAP007852|	1278105|	http://www.genome.jp/kegg-bin/show_pathway?aga00630/aga:AgaP_AGAP007852%09red
Pentose and glucuronate interconversions	KEGG PATHWAY	aga00040	1	21	0.153136	0.229704	ASTE007781	aga:AgaP_AGAP008502|	1277469|	http://www.genome.jp/kegg-bin/show_pathway?aga00040/aga:AgaP_AGAP008502%09red
Pyruvate metabolism	KEGG PATHWAY	aga00620	1	28	0.196906	0.260971	ASTE008637	aga:AgaP_AGAP008311|	1277675|	http://www.genome.jp/kegg-bin/show_pathway?aga00620/aga:AgaP_AGAP008311%09red
Citrate cycle (TCA cycle)	KEGG PATHWAY	aga00020	1	29	0.202977	0.260971	ASTE002667	aga:AgaP_AGAP007852|	1278105|	http://www.genome.jp/kegg-bin/show_pathway?aga00020/aga:AgaP_AGAP007852%09red
Arginine and proline metabolism	KEGG PATHWAY	aga00330	1	38	0.255653	0.300254	ASTE008207	aga:AgaP_AGAP011806|	1280842|	http://www.genome.jp/kegg-bin/show_pathway?aga00330/aga:AgaP_AGAP011806%09red
Glutathione metabolism	KEGG PATHWAY	aga00480	1	40	0.266893	0.300254	ASTE008207	aga:AgaP_AGAP011806|	1280842|	http://www.genome.jp/kegg-bin/show_pathway?aga00480/aga:AgaP_AGAP011806%09red
Metabolic pathways	KEGG PATHWAY	aga01100	7	724	0.303298	0.321139	ASTE007781|ASTE005726|ASTE002667|ASTE008207|ASTE004682|ASTE011526|ASTE002173	aga:AgaP_AGAP008502|aga:AgaP_AGAP001124|aga:AgaP_AGAP007852|aga:AgaP_AGAP011806|aga:AgaP_AGAP011824|aga:AgaP_AGAP012247|aga:AgaP_AGAP003325|	1277469|1282039|1278105|1280842|1280823|1280442|1279745|	http://www.genome.jp/kegg-bin/show_pathway?aga01100/aga:AgaP_AGAP007852%09red/aga:AgaP_AGAP008502%09red/aga:AgaP_AGAP003325%09red/aga:AgaP_AGAP011806%09red/aga:AgaP_AGAP012247%09red/aga:AgaP_AGAP001124%09red/aga:AgaP_AGAP011824%09red
Oxidative phosphorylation	KEGG PATHWAY	aga00190	1	111	0.574854	0.574854	ASTE002173	aga:AgaP_AGAP003325|	1279745|	http://www.genome.jp/kegg-bin/show_pathway?aga00190/aga:AgaP_AGAP003325%09red
--------------------
#Term	Database	ID	Input number	Background number	P-Value	Corrected P-Value	Input	KEGG_ID/KO	Entrez_ID	Hyperlink
--------------------
#Term	Database	ID	Input number	Background number	P-Value	Corrected P-Value	Input	KEGG_ID/KO	Entrez_ID	Hyperlink
--------------------

## Sheet: R_As19dvsS_As19d_all.DEG_KEGG_p
##Databases: KEGG PATHWAY
##Statistical test method: hypergeometric test / Fisher's exact test
##FDR correction method: Benjamini and Hochberg
#Term	Database	ID	Input number	Background number	P-Value	Corrected P-Value	Input	KEGG_ID/KO	Entrez_ID	Hyperlink
Phenylalanine metabolism	KEGG PATHWAY	aga00360	1	10	0.0103553	0.0244588	ASTE004682	aga:AgaP_AGAP011824|	1280823|	http://www.genome.jp/kegg-bin/show_pathway?aga00360/aga:AgaP_AGAP011824%09red
One carbon pool by folate	KEGG PATHWAY	aga00670	1	12	0.0122294	0.0244588	ASTE010779	aga:AgaP_AGAP009591|	1278957|	http://www.genome.jp/kegg-bin/show_pathway?aga00670/aga:AgaP_AGAP009591%09red
Ribosome	KEGG PATHWAY	aga03010	1	131	0.119034	0.158711	ASTE009225	aga:AgaP_AGAP005046|	1274727|	http://www.genome.jp/kegg-bin/show_pathway?aga03010/aga:AgaP_AGAP005046%09red
Metabolic pathways	KEGG PATHWAY	aga01100	1	724	0.528368	0.528368	ASTE004682	aga:AgaP_AGAP011824|	1280823|	http://www.genome.jp/kegg-bin/show_pathway?aga01100/aga:AgaP_AGAP011824%09red
--------------------
#Term	Database	ID	Input number	Background number	P-Value	Corrected P-Value	Input	KEGG_ID/KO	Entrez_ID	Hyperlink
--------------------
#Term	Database	ID	Input number	Background number	P-Value	Corrected P-Value	Input	KEGG_ID/KO	Entrez_ID	Hyperlink
--------------------
